# Supplementary material for: Dynamic plasticity in phototransduction regulates seasonal changes in color perception
Source: Nat Commun. 2017 Sep 4;8:412. doi: 10.1038/s41467-017-00432-8 (PMC5583187; doi:10.1038/s41467-017-00432-8)
Supplement: Supplementary file 3 — Supplementary Data 1 [file 41467_2017_432_MOESM3_ESM.xlsx]

## Sheet: Table 1
Supplementary Data 1. Differentially expressed genes in transition from SC to LW conditions.
Probe Name	q-value	Fold-change	Regulation	Gene id	Gene name	Gene symbol	locus
CUST_4428_PI429674670	9.75863e-06	69.5003	up	ENSORLT00000015279,ENSORLT00000015282,oleb37a16,OLA03-Cg16	es1 protein	C21ORF33	chr9:18157462-18160434
CUST_19_PI429674670	0.000405263	61.8137	up	ENSORLT00000010022,ENSORLT00000010023,olea56j09	cholesterol 25-hydroxylase	CH25HL1.1	chr6:12633162-12636059
CUST_14781_PI429674670	0.000473138	41.1183	down	ENSORLT00000004650,olte17h14	tetratricopeptide repeat protein 25	TTC25	chr8:5971451-5974694
CUST_995_PI429674670	3.66956e-05	38.5241	down	ENSORLT00000011195	ring finger protein 41	RNF41	chr16:14670683-14672172
OLD_PROBE404	0.000300204	38.3924	up	ENSORLT00000016505	myosin heavy chain	SMYHC3	chr17:21231385-21232682
CUST_4778_PI429674670	0.0003967	37.5275	down	ENSORLT00000015702,olec33o02	matrilin 3	MATN3	chr24:6057684-6064379
OLD_PROBE3113	0.000124086	36.5445	down	olte4d14	novel protein	#N/A	chr14:12558591-12572845
OLD_PROBE1016	0.000464421	34.9646	down	ENSORLT00000024890	natterin-like protein	ZGC:172143	scaffold1915:11385-12106
CUST_9027_PI429674670	0.000295364	34.9338	down	ENSORLT00000020815	unnamed protein product [Tetraodon nigroviridis]		chr22:13195194-13196042
CUST_6698_PI429674670	0.000133456	32.103	down	ENSORLT00000018045,olbr13l02,olbr35m17,OLA08-He21	class e basic helix-loop-helix protein 40	BHLHE40	chr5:27363105-27366389
CUST_22601_PI429674670	0.000182322	30.7526	down	olec46c18	---NA---		chr24:6057102-6057448
CUST_21832_PI429674670	6.16493e-05	28.6914	down	olova8b24	---NA---		scaffold1872:7536-12606
CUST_26188_PI429674670	1.12148e-05	28.2122	up	OLA03-Ph16	reverse transcriptase-like protein		chr17:6393571-6394048
CUST_21922_PI429674670	0.000581997	26.3908	down	olova48d18	---NA---		chr17:5282467-5282984
CUST_18152_PI429674670	0.000399331	26.1824	down	ENSORLT00000008704,olbr29g07,olec26c08,OLA03-Ep15,OLA06-Ab22,OLA06-Db14,OLA06-Jm24	period homolog 1	PER1	chr18:15188823-15206103
CUST_8869_PI429674670	3.0296e-05	25.4273	down	ENSORLT00000020639,olec30j09	nuclear factor interleukin-3-regulated protein	ZGC:77060	chr8:22264383-22266398
OLD_PROBE2456	0.000123647	23.9529	up	olec20o08,OLA03-Am16,OLA03-Ig04,OLA04-Ai19,OLA06-Ig12	---NA---	#N/A	chr19:15146822-15166975
CUST_8773_PI429674670	0.000872593	22.9625	down	ENSORLT00000020527	retinoic acid beta	RARB	chr16:27282223-27300540
CUST_10483_PI429674670	0.000179651	20.7627	down	ENSORLT00000022578	anti-dorsalizing morphogenetic protein-2	ADMP	chr17:31753207-31755121
CUST_12281_PI429674670	0.000768355	20.256	down	ENSORLT00000024888	natterin-like protein	WU:FA92H10	scaffold1915:7766-8510
CUST_20514_PI429674670	0.000182177	20.2192	down	olte35k11	---NA---	#N/A	chr24:17572959-17573281
CUST_15509_PI429674670	0.000262115	19.302	down	ENSORLT00000005548,olea28n20	cytochrome family subfamily polypeptide 1	CYP27C1	chr3:13228195-13237036
CUST_8376_PI429674670	0.000303529	18.4789	down	ENSORLT00000020058,ENSORLT00000020059,olea51c13	aldo keto reductase	ZGC:110366	chr17:24838544-24841503
CUST_13513_PI429674670	0.000183904	17.8329	down	ENSORLT00000003117	erf protein	GM4881	chr17:2405794-2406209
CUST_3616_PI429674670	0.000166828	17.6521	down	ENSORLT00000014305	transmembrane protein 120a	TMEM120B	chr13:21803730-21806956
CUST_23276_PI429674670	9.75863e-06	17.3081	down	oleb8m18	---NA---		chr24:18091059-18125676
OLD_PROBE275	0.000924561	16.4566	down	ENSORLT00000014573,ENSORLT00000014574,ENSORLT00000014576,olea17l04,olea36k04,oleb23p22,olova43h12,OLA06-Ee07	tpa_inf: hn1-like protein		chr8:15069905-15074497
CUST_22109_PI429674670	0.000527359	16.3963	down	olec7b06	natterin-like protein	ZGC:172143	scaffold4240:143-1391
CUST_1717_PI429674670	0.000246322	15.0935	up	ENSORLT00000012025,olea56f04,OLA03-Bh03,OLA03-Ce22,OLA03-Cn12,OLA03-Cp19,OLA03-Da19,OLA03-Db18,OLA03-Dc09,OLA03-Df14,OLA03-Dj20,OLA03-Dm18,OLA03-Dp21,OLA03-Ek18,OLA03-Em02,OLA03-Em12,OLA03-En12,OLA03-Fb24,OLA03-Fc17,OLA03-Fd09,OLA03-Fh23,OLA03-Fk19,OLA03-Fl03,OLA03-Fl08,OLA03-Fm02,OLA03-Fp01,OLA03-Gb11,OLA03-Gb21,OLA03-Gc24,OLA03-Gh06,OLA03-Gh07,OLA03-Gl14,OLA03-Go10,OLA03-Ha04,OLA03-Ha20,OLA03-H…	parvalbumin	PVALB4	chr8:13220358-13222258
CUST_11004_PI429674670	0.000411655	15.0875	up	ENSORLT00000023235,OLA03-Dg16,OLA04-Ec08,OLA04-Ib23,OLA07-Jl01	glutathione s-transferase theta-1	GSTT1A	scaffold5040:1025-4236
CUST_16977_PI429674670	7.91409e-05	15.0617	up	ENSORLT00000007327,olec33i22,OLA03-Hf10	complement factor properdin	CFP	chr17:8022095-8035864
CUST_6390_PI429674670	6.52474e-05	14.9676	down	ENSORLT00000017670,olbr38c02,olova37j07,OLA08-Jb20	inositol-3-phosphate synthase 1	ISYNA1	chr22:8613401-8617546
CUST_3208_PI429674670	0.000129315	14.9665	up	ENSORLT00000013839	clusterin-like 1		chr20:18487508-18489987
CUST_12602_PI429674670	0.000519055	14.5073	down	ENSORLT00000025314	---NA---		ultracontig222:732515-747251
CUST_5393_PI429674670	9.8288e-05	14.3966	down	ENSORLT00000016471,ENSORLT00000016472,oleb65h22,olvl11e17,olvl44m18,olvl5h06,olvl6p17,OLA07-Gp10	zgc:171352 protein	HABP2	chr15:28597684-28601001
CUST_26784_PI429674670	0.000641982	14.3614	down	OLA07-Fi02			scaffold2714:3313-3448
OLD_PROBE715	8.29929e-05	13.9641	up	ENSORLT00000021286,oleb23h17,oleb24j13,oleb30n03,OLA03-Fb14,OLA03-Nf09	collagen type i alpha 1	COL1A1A	chr8:24023523-24041473
CUST_24181_PI429674670	0.000220791	13.9467	up	olea3i15	---NA---		ultracontig101:101952-102077
CUST_21706_PI429674670	6.57036e-05	13.8579	down	olova25c19	---NA---		chr14:12573348-12573618
OLD_PROBE1155	1.12148e-05	13.7679	up	ENSORLT00000003559,olea25m01	im:7137941 protein	ZGC:136493	chr11:6115768-6121134
CUST_12604_PI429674670	0.000540495	13.7189	down	ENSORLT00000025316	---NA---		ultracontig222:732515-747251
CUST_10115_PI429674670	1.12148e-05	13.6581	down	ENSORLT00000022119,ENSORLT00000022121,ENSORLT00000022124,oleb63h01,olte37f20	microtubule-associated rp eb member 3	MAPRE3	chr24:18177687-18191546
CUST_8032_PI429674670	0.000599467	13.6196	down	ENSORLT00000019661,ENSORLT00000019665,olbr61j15,OLA05-Bb18,OLA05-Df03	fish virus induced trim protein		chr13:32709602-32714480
CUST_17165_PI429674670	5.82674e-05	13.5696	down	ENSORLT00000000755	claudin 14b	LOC100288814	chr2:16367600-16368356
CUST_26980_PI429674670	0.000135732	13.4611	up	olbr33m14	---NA---
CUST_17231_PI429674670	4.07369e-05	13.3302	down	ENSORLT00000000762,ENSORLT00000000764	retinol dehydrogenase 10	RDH10	chr5:828059-853520
OLD_PROBE2533	5.69671e-05	13.1076	up	olec40i03	selenoprotein m precursor	#N/A	chr9:1848228-1849525
CUST_1196_PI429674670	0.000137881	12.7974	up	ENSORLT00000011425	sperm acrosome membrane-associated protein 4		chr16:14770075-14781359
CUST_23237_PI429674670	7.75151e-05	12.1796	up	oleb15p12,OLA04-Ei08	---NA---	#N/A	chr5:26873240-26874798
CUST_17473_PI429674670	0.000487093	11.9063	down	ENSORLT00000007908,olea46m09,olte31g15,olte66h20,OLA05-Ce17	leucine-rich repeats and death domain containing	LRDD	chr6:10777381-10786668
OLD_PROBE1808	2.49147e-05	11.6427	up	olbr45n18	---NA---		chr7:8780583-8782390
CUST_23362_PI429674670	0.000138167	11.4803	up	oleb57m20,olec49d21,OLA04-Jl06	---NA---		chr14:16342509-16343875
CUST_12827_PI429674670	0.000464421	11.4081	up	ENSORLT00000025588,olea13f15,OLA04-Ec08,OLA04-Ib23,OLA07-Jl01	glutathione s-transferase theta-1	GSTT1A	ultracontig114:241679-244880
CUST_3461_PI429674670	0.000132607	11.0648	up	ENSORLT00000014130,olec20i08,olec24a12,OLA03-Cj07,OLA03-Cl05,OLA03-Ll21,OLA07-An13	collagen type i alpha 1	COL1A1	chr19:15146822-15166975
CUST_8767_PI429674670	9.39696e-05	10.9029	up	ENSORLT00000020521,olvl61l15,OLA04-He17,OLA07-Ad01	alanine-glyoxylate aminotransferase	AGXTB	chr17:25468865-25473260
CUST_19739_PI429674670	0.000187474	10.3579	down	ENSORLT00000026096	-	-	ultracontig115:5319920-5320009
CUST_5715_PI429674670	7.91845e-05	10.2389	up	ENSORLT00000016867,ENSORLT00000016868,olec51c17	pigment epithelium-derived factor	SERPINF1	chr14:24530624-24538225
CUST_21565_PI429674670	0.000855407	10.1935	up	olova41m05	coagulation factor a1 polypeptide	#N/A	scaffold8055:235-537
CUST_15015_PI429674670	2.49147e-05	10.146	up	ENSORLT00000004937,ENSORLT00000004941,oleb18c15	acyl- synthetase short-chain family member 2	ACSS2	chr17:4672919-4687174
CUST_8309_PI429674670	0.000108966	9.95599	up	ENSORLT00000019980,ENSORLT00000019981	light polypeptide slow	MYL2	chr9:25614405-25616692
CUST_3152_PI429674670	1.12148e-05	9.89899	up	ENSORLT00000013768	rhodopsin	RH1	chr7:17427105-17431438
CUST_22759_PI429674670	0.000885457	9.8461	up	olec23c24	myosin heavy chain		chr8:9059832-9061381
CUST_21836_PI429674670	0.000149649	9.83358	down	olova6i21	---NA---		chr9:32446123-32446596
CUST_20687_PI429674670	0.000195273	9.74417	down	olte2p12	protein dbf4 homolog b isoform 2	#N/A	scaffold1574:6752-14106
CUST_17815_PI429674670	9.27602e-05	9.59455	down	ENSORLT00000008303,olova28a12,OLA05-Dp18	e3 ubiquitin-protein ligase makorin-1-like	MKRN1	chr7:11346067-11350138
CUST_23303_PI429674670	0.000228947	9.54672	up	oleb65e06	---NA---		chr8:297251-297982
OLD_PROBE1371	0.000560707	9.52351	up	ENSORLT00000006775,olec38i21	type alpha 2	COL9A2	chr11:12099720-12116918
CUST_3501_PI429674670	0.000198108	9.51751	up	ENSORLT00000014171	myosin xix	MYO19	chr14:21351619-21367752
CUST_14993_PI429674670	0.000146339	9.26184	down	ENSORLT00000004907,olea27h23,olea28d09	hemolytic toxin		chr7:7650422-7654291
CUST_10450_PI429674670	0.000462204	9.15561	down	ENSORLT00000022535	lysyl oxidase	LOX	chr17:31586975-31590836
CUST_8926_PI429674670	0.000190044	9.12604	down	ENSORLT00000020704,ENSORLT00000020705,oleb41d11,OLA08-Ic17	aldehyde dehydrogenase 8 member a1	ALDH8A1	chr24:14172254-14177848
CUST_8941_PI429674670	0.000625482	9.11766	down	ENSORLT00000020722,oleb55n03	sulfonylurea receptor	ABCC8	chr6:26549613-26575035
CUST_15808_PI429674670	0.000255665	9.07726	down	ENSORLT00000005926,olec53j03	g protein-coupled receptor kinase 7	GRK7	chr17:5643784-5649330
CUST_26537_PI429674670	0.000318948	9.07174	up	OLA06-Am17			chr8:8563390-8563586
CUST_21847_PI429674670	0.000304472	8.98962	up	olova63j07	---NA---		chr6:18081603-18081893
CUST_18331_PI429674670	1.12148e-05	8.91042	up	ENSORLT00000008912	upf0585 protein c16orf13 homolog	C16ORF13	chr8:9704688-9706519
CUST_10840_PI429674670	3.97399e-05	8.8959	down	ENSORLT00000023029	PREDICTED: hypothetical protein [Danio rerio]		scaffold1303:38911-40318
CUST_16329_PI429674670	0.00017842	8.87518	up	ENSORLT00000006567,ENSORLT00000006568,ENSORLT00000006569,ENSORLT00000006571,olea49l01,olvl41m17	alpha-type globin	HBAE1	chr8:8382307-8409977
CUST_8930_PI429674670	4.38742e-05	8.84755	up	ENSORLT00000020709,olbr35o22	chromosome 3 open reading frame isoform cra_b	FAM131A	chr17:25570018-25576358
CUST_9006_PI429674670	0.000104595	8.81074	down	ENSORLT00000020794	period circadian protein homolog 2	PER1	chr17:25658719-25680938
CUST_5100_PI429674670	3.75822e-05	8.79623	up	ENSORLT00000016102,olte19m06	---NA---		chr23:11500745-11502461
CUST_11621_PI429674670	0.000141301	8.73988	down	ENSORLT00000024031,olova56h23,olte1p17	pleckstrin homology domain family m (with run domain) member 2	PLEKHM2	scaffold637:44952-60241
CUST_11744_PI429674670	0.000270132	8.62371	up	ENSORLT00000024194,olec45b12,olova18l04	alpha smooth aorta	ACTA2	scaffold884:49354-54721
CUST_834_PI429674670	0.000170652	8.60135	down	ENSORLT00000011015	synaptotagmin-1	SYT1	chr6:14067676-14070954
CUST_1763_PI429674670	0.000337182	8.5992	down	ENSORLT00000012086	si:dkey- -like		chr6:15004547-15005963
CUST_15403_PI429674670	7.86839e-05	8.5933	up	ENSORLT00000005415,oleb30p01,olec14m17,olec32j14,olova65o15,OLA03-Fa23,OLA06-Fd18,OLA07-Fi08,OLA07-Gj13,OLA08-Ca07	type alpha 2	COL1A2	chr11:9475498-9476017
CUST_23855_PI429674670	0.000616529	8.58747	up	olea39m13	transmembrane protein 159	TMEM159	chr8:11830328-11832196
OLD_PROBE2369	8.29929e-05	8.36873	down	oleb61d21	---NA---	#N/A	chr6:7434285-7521924
CUST_11837_PI429674670	0.000635593	8.34745	up	ENSORLT00000024316,oleb40d05,OLA04-Af18,OLA04-Ah23,OLA04-Fm12,OLA04-Hm12,OLA04-Jp11,OLA06-Bi02,OLA06-Bm10,OLA06-Db18,OLA06-Gn24,OLA08-Go14	adp atp translocase 1	SLC25A4	scaffold461:236822-239003
CUST_19016_PI429674670	0.000974444	8.22668	down	ENSORLT00000009702	---NA---		chr1:23137913-23138225
CUST_15887_PI429674670	3.29711e-05	8.22622	up	ENSORLT00000006023,ENSORLT00000006024,ENSORLT00000006025,oleb36l14	n-myc downstream regulated gene 1	NDRG1	chr16:6729862-6734778
OLD_PROBE2145	0.00034022	8.21839	up	oleb11c23	PREDICTED: hypothetical protein [Danio rerio]	#N/A	chr23:7001947-7076551
CUST_10287_PI429674670	0.000804092	8.13588	down	ENSORLT00000022321	---NA---		chr24:20595951-20596263
CUST_15489_PI429674670	0.000381599	8.12318	down	ENSORLT00000005521,oleb36f18	kit receptor	KITB	chr1:14960712-14973151
CUST_19904_PI429674670	0.00037949	8.06475	up	ENSORLT00000025214,ENSORLT00000025215,olec10l19,olec17c10,olec6d03,OLA04-Jf12,OLA06-Bb16,OLA07-Ge15,OLA08-Cl10	keratin 23 (histone deacetylase inducible) [Source:HGNC Symbol;Acc:6438]	KRT23	ultracontig95:212661-215575
CUST_27024_PI429674670	2.05143e-05	8.05988	down	olbr16l21	tau tubulin kinase 1
CUST_8410_PI429674670	0.000200495	8.04585	down	ENSORLT00000020093	adenosine a1 receptor	ADORA1	chr5:29468786-29473978
CUST_27296_PI429674670	3.85198e-05	7.98737	up	olova60o24	---NA---
CUST_17845_PI429674670	0.000243821	7.96297	up	ENSORLT00000000835,ENSORLT00000000838,ENSORLT00000000840,ENSORLT00000000841,oleb31d13,oleb36a19,olec10n24,OLA03-Ff12,OLA03-Fj10,OLA03-Fn14,OLA03-If07,OLA03-Ig05,OLA03-Le05,OLA03-Nd01,OLA03-Nl08,OLA04-Bc15,OLA04-Eo06,OLA04-Fn08,OLA04-Hc12,OLA04-Ja16,OLA06-Jp22,OLA07-Ej07,OLA07-Hg06,OLA07-Hh09,OLA07-Ii20,OLA08-In07	troponin t	TNNT3A	chr6:1070831-1080623
CUST_19961_PI429674670	0.000899249	7.93567	down	ENSORLT00000023660	-	-	ultracontig90:1028635-1028947
CUST_13729_PI429674670	0.000181308	7.88342	down	ENSORLT00000003385	helicase arip4	RAD54L2	chr7:6137156-6152753
OLD_PROBE1065	0.000334589	7.86433	down	ENSORLT00000025438	odorant receptor	OR133-1	scaffold1460:12839-14254
CUST_11590_PI429674670	7.59943e-05	7.8348	up	ENSORLT00000023994,olec29k01,olec59k07	collagen alpha-1 chain	COL11A1	scaffold3882:192-5826
CUST_91_PI429674670	8.13208e-05	7.69213	down	ENSORLT00000010105,ENSORLT00000010106,olte32h18,OLA03-Jk10	solute carrier family facilitated glucose transporter member 11	SLC2A11B	chr9:13041821-13042257
CUST_11510_PI429674670	0.000532438	7.68927	up	ENSORLT00000023887	olfactomedin related er localized		ultracontig72:1520798-1528981
CUST_24849_PI429674670	0.000578785	7.65451	down	olbr19h05	lantibiotic synthetase component c-like 3	#N/A	chr21:5301330-5310271
CUST_21182_PI429674670	9.37193e-05	7.58491	up	olte32k09	---NA---		chr1:11286824-11286922
CUST_27697_PI429674670	0.000224223	7.4862	up	OLA07-Hc14	---NA---
CUST_18135_PI429674670	1.12148e-05	7.47405	up	ENSORLT00000008684,OLA07-Ej16	protein fam123a-like isoform 2	FAM123A	chr20:11645405-11647835
CUST_19589_PI429674670	3.85856e-05	7.46773	up	ENSORLT00000026275	U1 spliceosomal RNA [Source:RFAM;Acc:RF00003]	U1	scaffold6148:2569-2716
CUST_5478_PI429674670	5.07112e-05	7.45241	up	ENSORLT00000016569	slow myosin heavy chain 1	VMHC	chr17:21251862-21274131
CUST_11504_PI429674670	0.00027051	7.38678	up	ENSORLT00000023880	olfactomedin 4		ultracontig72:1518352-1518871
CUST_22625_PI429674670	0.00073455	7.3103	up	olec43d02	---NA---		chr24:8752031-8756659
CUST_14520_PI429674670	0.000113705	7.30984	up	ENSORLT00000004327,ENSORLT00000004329,ENSORLT00000004333	n-arginine dibasic nrd convertase 1	NRD1	chr4:6502568-6524401
CUST_19891_PI429674670	0.000328132	7.30077	down	ENSORLT00000025891,olova8h08	-	-	chr12:11662780-11706359
CUST_19771_PI429674670	0.000195273	7.29756	down	ENSORLT00000026060	-	-	chr7:23588642-23588713
CUST_18881_PI429674670	0.000416645	7.28402	up	ENSORLT00000000956,olec10f23	cysteine and glycine-rich protein 3	CSRP3	chr3:4952853-4960600
CUST_20494_PI429674670	0.000230037	7.2602	up	olte38d01	chromosome 11 open reading frame 85	#N/A	chr18:12430262-12439324
CUST_18760_PI429674670	0.000273123	7.25947	down	ENSORLT00000009412	phosphodiesterase cgmp- gamma	PDE6GL	chr8:10165607-10170033
CUST_27759_PI429674670	0.000478945	7.22835	up	OLA08-Hh05	---NA---
CUST_23255_PI429674670	0.000603517	7.18157	up	oleb12i05,OLA04-Dm06,OLA04-Fb08,OLA04-Ha11,OLA06-Ae19,OLA06-Db08,OLA06-Eb16,OLA06-Fp21,OLA07-Ad17,OLA07-Bd15,OLA07-Bm21,OLA07-Cb21,OLA07-Gb08,OLA07-Hp11,OLA07-Ic09,OLA08-Bl22,OLA08-Fp20	myosin heavy chain	MYHZ1.2	chr6:20095114-20095987
CUST_20141_PI429674670	0.000384149	7.1648	down	olvl49o16	---NA---		chr9:26239067-26243759
CUST_6518_PI429674670	0.000163078	7.15633	down	ENSORLT00000017833,olbr11l18	heat shock 70 kda protein 13 precursor	HSPA13	chr13:27932195-27936680
CUST_4268_PI429674670	0.000664206	7.02246	down	ENSORLT00000015090,olvl40g06	unnamed protein product [Tetraodon nigroviridis]		chr17:17884495-17890640
CUST_19738_PI429674670	0.000146432	7.02059	up	ENSORLT00000026099,olvl60c18	-	-	chr3:11420608-11421787
CUST_19285_PI429674670	0.000399331	6.96874	down	ENSORLT00000026703	-	-	ultracontig105:191392-215675
CUST_5312_PI429674670	0.000419269	6.91455	up	ENSORLT00000016370,OLA03-Ab11,OLA03-Ad09,OLA03-Kn11,OLA03-Mf15,OLA03-Nj02,OLA03-Pg14,OLA03-Qj24,OLA04-Ab01,OLA04-Ah07,OLA04-Aj04,OLA04-Cf03,OLA04-Co18,OLA04-Dn24,OLA04-Gk09,OLA04-Hm09,OLA04-Jo09,OLA06-Gl14,OLA06-Hn02,OLA06-Ho18,OLA06-Jk02,OLA07-Bo16	myosin heavy chain	MYHZ1.1	chr6:20150832-20156270
CUST_1105_PI429674670	6.31736e-05	6.90566	up	ENSORLT00000011321	kv channel interacting protein calsenilin	KCNIP3	chr12:13845256-13876538
CUST_25056_PI429674670	0.000106853	6.89208	up	olbr61i14	---NA---		chr3:16031069-16031754
CUST_732_PI429674670	0.000929894	6.85444	up	ENSORLT00000010886	rieske domain-containing protein	RFESD	chr5:16301819-16303643
CUST_14325_PI429674670	3.0296e-05	6.84855	down	ENSORLT00000004098,olte25e09	ring finger protein 38	RNF38	chr10:10039265-10047788
CUST_17605_PI429674670	0.000495383	6.83793	down	ENSORLT00000000806	cysteine rich 1	GRXCR1	chr10:2554610-2563363
OLD_PROBE849	0.000290361	6.83001	up	ENSORLT00000023167,oleb42l19,oleb7h11,olec56a06,OLA03-Ab11,OLA03-Ad09,OLA03-Kn11,OLA03-Mf15,OLA03-Qj24,OLA04-Ab01,OLA04-Ah07,OLA04-Cf03,OLA04-Co18,OLA04-Dn24,OLA04-Gk09,OLA04-Jo09,OLA06-Gl14,OLA06-Hn02,OLA06-Ho18,OLA06-Jk02,OLA07-Bo16	myosin heavy chain	MYHZ1.1	scaffold2438:1638-6525
CUST_11562_PI429674670	0.000978961	6.81916	down	ENSORLT00000023956,olea65j21	pkhd domain-containing transmembrane protein c17orf101-like	C17ORF101	scaffold801:67149-89460
CUST_19002_PI429674670	0.000395752	6.786	down	ENSORLT00000009687,ENSORLT00000009690,olbr41h11	lon peptidase n-terminal domain and ring finger 1	LONRF1	chr10:17395778-17408266
CUST_13694_PI429674670	0.000956113	6.78524	up	ENSORLT00000003343,ENSORLT00000003344	immunoglobulin light chain precursor		chr11:5784585-5785941
CUST_1545_PI429674670	0.000415114	6.77473	up	ENSORLT00000011827,olec12p10	hedgehog acyltransferase-like	HHATL	chr20:16251827-16257610
CUST_15453_PI429674670	0.000595063	6.75019	up	ENSORLT00000005478,olbr3n10	phospholipase group iii	PLA2G3	chr13:9252912-9255917
CUST_12860_PI429674670	0.000204153	6.72912	down	ENSORLT00000025627,olbr16m04	growth differentiation factor 5	GDF5	ultracontig182:115535-121295
CUST_10756_PI429674670	0.000987832	6.72389	down	ENSORLT00000022927,olec12g07	fanconi anemia-associated protein of 24 kda	C19ORF40	ultracontig72:222612-230486
CUST_13713_PI429674670	0.000868634	6.64622	up	ENSORLT00000003363	immunoglobulin light chain precursor		chr11:5846913-5847276
CUST_27767_PI429674670	0.000394625	6.64074	up	OLA08-Ip10	---NA---
CUST_23381_PI429674670	0.000244825	6.6057	up	oleb55g16	---NA---		chr14:12781535-12816622
CUST_13550_PI429674670	8.24225e-05	6.52323	up	ENSORLT00000003162,olova59d01	leucine rich repeat containing 40	LRRC40	chr4:5877849-5891237
CUST_19851_PI429674670	0.000155169	6.41626	down	ENSORLT00000025943,olec62o20	-	-	ultracontig115:5320105-5320364
CUST_4787_PI429674670	0.000416645	6.37959	down	ENSORLT00000015715,ENSORLT00000015717,oleb1o21,OLA06-Gj02	quaking protein	QKI	chr22:5773729-5843837
CUST_499_PI429674670	0.000155896	6.33791	up	ENSORLT00000010602,ENSORLT00000010604,ENSORLT00000010606	pentraxin		chr16:14006981-14029134
CUST_21157_PI429674670	0.000230203	6.32351	down	olte35j12	---NA---		chr14:827580-828005
CUST_6404_PI429674670	0.000258497	6.27927	up	ENSORLT00000017686	hypothetical protein BRAFLDRAFT_275668 [Branchiostoma floridae]		chr13:27690814-27712644
OLD_PROBE1098	2.83442e-05	6.26808	up	ENSORLT00000000259,ENSORLT00000000260	zinc finger protein 197- partial		chr2:7540842-7626118
CUST_342_PI429674670	0.000173706	6.25932	down	ENSORLT00000010407,oleb43p22,olte26m05	glucocorticoid modulatory element binding protein 1	GMEB1	chr11:17649947-17657008
OLD_PROBE2724	0.000428872	6.24924	up	olova34c04,olte50j22	chromosome 1 open reading frame 135		chr11:22653834-22674506
CUST_4124_PI429674670	0.000728947	6.24192	down	ENSORLT00000014919,olbr57j13,olbr32b09	structure protein nsp5b3b	SPECC1	chr14:22191522-22250313
CUST_23711_PI429674670	0.000529789	6.22209	down	olea65j21	pkhd domain-containing transmembrane protein c17orf101-like	C17ORF101	ultracontig222:278561-279391
CUST_13782_PI429674670	7.95475e-05	6.1335	down	ENSORLT00000000345,ENSORLT00000000348,olbr52k07	atp-dependent rna helicase ddx39	DDX39	chr1:1790182-1796303
CUST_20686_PI429674670	0.000862452	6.12829	down	olte2p19	coiled-coil domain containing 122	#N/A	chr2:21957877-21961079
CUST_8954_PI429674670	4.79807e-05	6.08561	up	ENSORLT00000020739,ENSORLT00000020744	protein-o-mannosyltransferase 1	POMT1	chr9:28214908-28225323
CUST_4853_PI429674670	0.000692144	6.06698	up	ENSORLT00000015802	prolactin 2		chr23:10915469-10920992
CUST_27513_PI429674670	0.000418688	6.06675	up	OLA03-Nd12	myosin heavy fast skeletal muscle-like
CUST_22440_PI429674670	7.30686e-05	6.06594	down	olec10g01	nuclear receptor subfamily 1 group d member 2	NR1D2	scaffold3618:1253-5759
OLD_PROBE219	0.000346511	6.05416	up	ENSORLT00000013757,oleb33c05,olec1e03,OLA03-Np15,OLA06-Cp11	tropomyosin 3	TPM3	chr11:21277325-21286659
DCP_20_9	0.000154712	5.99226	up
CUST_27508_PI429674670	0.000538622	5.98301	up	OLA03-Kg20	myosin heavy partial
CUST_27735_PI429674670	0.000470759	5.9543	up	OLA08-Dn03	myosin heavy fast skeletal muscle- partial
CUST_23439_PI429674670	8.42215e-05	5.95181	up	oleb48e23	---NA---		chr10:26968149-26968934
CUST_27609_PI429674670	0.000435987	5.93392	up	OLA06-Ce14	myosin heavy fast skeletal muscle-like
CUST_8162_PI429674670	0.000220791	5.92219	down	ENSORLT00000019815,ENSORLT00000019817,olte60n09	solute carrier family 16 (monocarboxylic acid transporters) member 6	SLC16A6	chr6:24438085-24444709
CUST_1240_PI429674670	0.000479065	5.79468	down	ENSORLT00000001149	e2f transcription factor 1	E2F1	chr7:1418572-1423029
CUST_13716_PI429674670	0.000860298	5.77124	up	ENSORLT00000003368	immunoglobulin light chain precursor		chr11:5850491-5851000
CUST_5476_PI429674670	5.48387e-05	5.7555	down	ENSORLT00000016566,olbr39a11,olec3j14,olec48f03,olec7j19,OLA03-Hg20,OLA04-Jn17,OLA06-Jj15	death effector domain-containing protein	DEDD2	chr16:17882093-17882855
OLD_PROBE1988	0.000289468	5.72161	up	olea1a09,OLA07-Bj01	ribosomal protein s27-like	#N/A	chr4:32892561-32917350
CUST_6260_PI429674670	0.000221387	5.71527	up	ENSORLT00000001752,ENSORLT00000001755,olea23f02,OLA03-Hp07	protein impact	ZGC:103672	chr4:3300685-3319776
CUST_5705_PI429674670	5.37535e-05	5.70489	up	ENSORLT00000016854,oleb62c23,oleb1c11,oleb34f13,OLA04-Gg19,OLA05-Ge14,OLA07-Jp06	myristoylated alanine-rich protein kinase c substrate	MARCKS	chr22:7600863-7603518
CUST_3791_PI429674670	0.000110662	5.64435	up	ENSORLT00000014515	recoverin	RCVRN2	chr16:16772471-16775881
CUST_1483_PI429674670	4.07369e-05	5.63845	down	ENSORLT00000011756,olec11j12	zinc finger protein 410	ZNF410	chr24:1180351-1193989
CUST_22321_PI429674670	0.000860298	5.63159	down	olec30i01	hcls1 associated protein x-1	#N/A	chr11:288038-288876
CUST_14137_PI429674670	5.57249e-05	5.62756	up	ENSORLT00000003873,ENSORLT00000003874,ENSORLT00000003875,olea36i21	deoxycytidine kinase	DCK	chr12:4488473-4494716
OLD_PROBE1191	3.763e-05	5.61744	up	ENSORLT00000000405,ENSORLT00000000407	zinc finger protein 197- partial		chr2:14419424-14452796
CUST_10846_PI429674670	0.000346144	5.60666	up	ENSORLT00000023037	hypothetical protein BRAFLDRAFT_100651 [Branchiostoma floridae]		scaffold778:26172-28747
CUST_25359_PI429674670	0.000319598	5.58168	up	olbr37p16	---NA---		chr14:15064733-15065502
CUST_5347_PI429674670	0.000349898	5.58096	down	ENSORLT00000016414,oleb39c14	at rich interactive domain 2	JARID2	chr11:23355960-23380974
CUST_2317_PI429674670	0.000131774	5.57157	up	ENSORLT00000012762	(novel protein with egf-like and laminin g domains)		chr15:23931859-23933038
CUST_14977_PI429674670	0.000135732	5.55317	down	ENSORLT00000004889,olova40a07	solute carrier family 35 (udp-glucuronic acid udp-n-acetylgalactosamine dual transporter) member d1	SLC35D1	chr9:7029098-7035740
CUST_7410_PI429674670	0.000652223	5.5421	down	ENSORLT00000018917,olbr52j20,olea24h10,olec51j06	ferrochelatase	FECH	chr12:29029330-29045690
CUST_6507_PI429674670	0.000113705	5.52905	up	ENSORLT00000017819,ENSORLT00000017820	low density lipoprotein receptor adaptor protein 1	LDLRAP1	chr11:28090065-28105984
CUST_11975_PI429674670	1.19725e-05	5.52786	up	ENSORLT00000024487	line-1 reverse transcriptase homolog		scaffold1236:30932-39031
CUST_15160_PI429674670	0.000460885	5.50539	up	ENSORLT00000005120,olec56d24	netrin 4	NTN4	chr6:8617525-8625071
CUST_2996_PI429674670	4.70419e-05	5.4968	up	ENSORLT00000013582,olova42k17,OLA03-Gp16,OLA04-Ei24,OLA04-Hp21,OLA04-Jn12,OLA05-Af04,OLA05-Bg03,OLA05-Bi18,OLA05-Bj16,OLA05-Bo24,OLA05-Cg11,OLA05-Cn16,OLA05-Di06,OLA05-Dn09,OLA05-Ea23,OLA05-Ed01,OLA05-Ef17,OLA05-En13,OLA05-Fb21,OLA05-Fd20,OLA05-Ff19,OLA05-Fh06,OLA05-Fh24,OLA05-Fi16,OLA05-Hc16,OLA06-Ea06	fatty acid-binding heart	FABP11A	chr22:2925555-2926248
CUST_18084_PI429674670	0.00046472	5.48784	down	ENSORLT00000008630,olec54g07	protein phosphatase 2c alpha pp2calpha	PPM1A	chr13:13968779-13973576
CUST_13702_PI429674670	0.000627319	5.46171	up	ENSORLT00000003352	immunoglobulin light chain precursor		chr11:5814475-5814933
CUST_517_PI429674670	2.09169e-05	5.45917	up	ENSORLT00000010630,olbr41l07,olbr43g24	complement component q subcomponent-like 1	C1QL1	chr19:8998323-9005873
OLD_PROBE1259	9.54928e-05	5.45015	up	ENSORLT00000000517	zinc finger protein 271 (zinc finger protein 7) (zinc finger protein znfphex133) (epstein-barr virus-induced zinc finger protein) (znf-eb) (ct-zfp48) (zinc finger protein dp) (znf-dp)		chr2:15279237-15280467
CUST_18889_PI429674670	0.000165098	5.43278	down	ENSORLT00000009560	golgi golgin subfamily 7b	GOLGA7B	chr15:22027185-22031262
CUST_992_PI429674670	2.9257e-05	5.41505	down	ENSORLT00000011191,olea54l15,oleb64k17	rad54 homolog b	RAD54B	chr16:14655648-14669043
OLD_PROBE2088	0.000397835	5.41487	up	olea51j22	cytochrome b-c1 complex subunit 10	UQCR11	chr4:8355761-8359465
CUST_7195_PI429674670	0.000152959	5.41345	up	ENSORLT00000018665	---NA---		chr9:21526609-21527272
CUST_7880_PI429674670	4.38742e-05	5.34309	down	ENSORLT00000019472,olea48h24,olea65e05	er lipid raft associated 2	ERLIN2	chr9:24947237-24978090
CUST_13423_PI429674670	0.000173706	5.34193	down	ENSORLT00000003011	tyrosyl-trna synthetase 2	YARS2	chr6:6200688-6205350
OLD_PROBE1485	0.000525454	5.3178	up	ENSORLT00000008237	potassium voltage-gated kqt-like member 2	KCNQ2	chr17:10097317-10111738
CUST_8051_PI429674670	0.000149319	5.30935	up	ENSORLT00000019685	kinesin-like protein kif26a	KIF26A	chr24:11700191-11718269
CUST_6202_PI429674670	0.000445944	5.29724	down	ENSORLT00000001746,ENSORLT00000001748,olec12n07,olec25c06,OLA06-Cd13,OLA06-Ho10	---NA---		chr1:3255652-3258196
CUST_25028_PI429674670	9.55828e-05	5.29687	up	olbr63n23	---NA---		chr3:3450826-3451481
CUST_15811_PI429674670	0.000220791	5.29408	down	ENSORLT00000005931	transmembrane and coiled-coil domains 3	TMCO3	chr3:14904702-14910332
OLD_PROBE2017	0.000905516	5.27367	up	olea27b21	---NA---		chr12:24993506-24994819
CUST_10369_PI429674670	8.13208e-05	5.25755	down	ENSORLT00000022429,OLA03-Hd19	b-cell cll lymphoma 9	BCL9	chr21:27076205-27076806
OLD_PROBE1822	9.5197e-05	5.25404	up	olbr48p18	ahi1 protein	SI:DKEY-97A13.12	chr20:15260752-15264704
CUST_20759_PI429674670	0.000603907	5.23897	down	olte13k18	---NA---	#N/A	ultracontig188:320848-321670
CUST_5109_PI429674670	0.000149355	5.21654	down	ENSORLT00000016113,olea59c03	guanine nucleotide binding 1	GNL1	chr16:17550454-17640337
CUST_23397_PI429674670	4.07369e-05	5.20254	down	oleb53l23	---NA---		chr3:35280430-35280451
CUST_8611_PI429674670	0.000687551	5.17853	up	ENSORLT00000020342,oleb5n20	tenascin n	TNN	chr17:25123838-25153513
CUST_16691_PI429674670	5.42898e-05	5.16934	down	ENSORLT00000006989,olte48f17	protein phosphatase regulatory subunit b beta isoform	PPP2R5B	chr18:12448881-12498771
CUST_23638_PI429674670	0.000998935	5.1639	up	oleb19j17,OLA03-Be19	---NA---		chr6:5050774-5051580
CUST_13696_PI429674670	0.000531513	5.15815	up	ENSORLT00000003346	immunoglobulin light chain precursor		chr11:5791430-5792064
CUST_23576_PI429674670	0.000578561	5.15154	down	oleb27e17	isoform cra_a		chr12:8543383-8565693
CUST_8025_PI429674670	0.000183904	5.13586	up	ENSORLT00000019654	s100 calcium binding protein a1	S100A1	chr16:24358751-24359158
CUST_21153_PI429674670	3.76095e-05	5.13155	down	olte36h05	---NA---		chr11:23353786-23354464
CUST_545_PI429674670	0.000133456	5.12551	up	ENSORLT00000010660	zinc matrin type 4	ZMAT4	chr5:16163327-16168721
CUST_12531_PI429674670	0.000429444	5.11486	up	ENSORLT00000002524,oleb41c05,OLA03-Oc03,OLA03-Qn24,OLA04-Fk10,OLA04-He07	myosin heavy chain	MYHB	chr5:3172919-3184637
CUST_17983_PI429674670	0.000234596	5.09636	down	ENSORLT00000008513,olec23l11	endonuclease domain-containing 1	ZGC:153118	chr17:10591011-10736626
CUST_20663_PI429674670	1.12148e-05	5.07852	down	olte22b03,OLA06-Bh18	---NA---	#N/A	ultracontig62:326616-327755
CUST_8973_PI429674670	0.000844541	5.0782	down	ENSORLT00000002077,olea49j12,olea62i15,OLA03-Ee04	block of proliferation 1	BOP1	chr11:3766691-3774824
CUST_1707_PI429674670	0.000543916	5.02369	up	ENSORLT00000012015,olte28f10	opa interacting protein 5	OIP5	chr22:1123030-1125073
CUST_13507_PI429674670	0.000149464	5.00334	up	ENSORLT00000003110,olte58e17	chromosome 16 open reading frame 48	C16ORF48	chr9:5420007-5433406
OLD_PROBE3071	2.2794e-05	4.99544	down	olte40k22	zinc finger protein 300-like	#N/A	ultracontig95:209893-210969
CUST_6529_PI429674670	0.000521413	4.99099	up	ENSORLT00000017845,ENSORLT00000017847,oleb10e10,olova6m05	pre-b-cell leukemia homeobox 1	PBX1	chr4:26076435-26123891
CUST_17550_PI429674670	9.2729e-05	4.96669	up	ENSORLT00000000008,ENSORLT00000000010,ENSORLT00000000011,olbr33a04	protein tyrosine phosphatase-like a domain containing 1	PTPLAD1	chr3:367193-395494
CUST_7171_PI429674670	3.64849e-05	4.95936	up	ENSORLT00000018636,oleb13m18,OLA05-Ce01,OLA06-Bi21	chromosome transmission fidelity protein 8 homolog	CHTF8	chr6:22593498-22596160
OLD_PROBE2414	5.82674e-05	4.95458	up	olec12i03	enhancer of yellow 2 transcription factor homolog	ENY2	chr11:16867090-16870918
CUST_23155_PI429674670	0.000489354	4.95103	up	oleb27i08	c-c motif chemokine 19 precursor	#N/A	chr9:28691264-28692248
CUST_25158_PI429674670	0.000106408	4.93627	down	olbr54p18,OLA03-Mj21,olbr35j03,OLA03-Mj21	---NA---		chr12:8566524-8568451
CUST_1462_PI429674670	3.75822e-05	4.93308	down	ENSORLT00000011732,ENSORLT00000011733,olec42g20,olec47m19,OLA03-Dg06,OLA05-Aa10	family with sequence similarity member b	FAM107B	chr6:14420096-14443928
CUST_23931_PI429674670	0.000584453	4.92319	up	olea23g02	sperm associated antigen 5	SPAG5	chr1:20779124-20779821
CUST_16656_PI429674670	0.000751502	4.90544	down	ENSORLT00000006949,olte70a08	glycoprotein hormone beta-5-like	GPHB5	chr18:12445917-12446706
OLD_PROBE1090	0.000983116	4.89407	up	ENSORLT00000025735	hypothetical protein BRAFLDRAFT_65381 [Branchiostoma floridae]		ultracontig251:61029-62043
CUST_19023_PI429674670	2.66857e-05	4.85547	up	ENSORLT00000000972,olbr6h06,olbr51f14	cst complex subunit ten1-like	C17ORF106	chr1:2329501-2332157
OLD_PROBE454	1.12148e-05	4.85534	up	ENSORLT00000017104	cadherin-6 precursor	CDH6	chr20:22551374-22608994
CUST_1575_PI429674670	0.000129855	4.85513	down	ENSORLT00000011857,olec48n22	misato homolog 1	MSTO1	chr11:19224899-19231793
CUST_7916_PI429674670	0.000127162	4.83812	up	ENSORLT00000019517,ENSORLT00000019518,oleb42e12	adp-ribosylation factor-like protein 6	ARL6	chr21:19205746-19217182
CUST_2330_PI429674670	1.4224e-05	4.83141	up	ENSORLT00000012776,olec21o14	platelet-derived growth factor receptor-like	PDGFRL	chr10:23584636-23588196
CUST_680_PI429674670	7.50761e-05	4.79663	up	ENSORLT00000010819	cerebellar degeneration-related protein 62kda	CDR2	chr8:11848324-11853117
CUST_8057_PI429674670	0.000154712	4.79126	up	ENSORLT00000019691	zinc finger and btb domain containing 25	ZBTB25	chr24:11767875-11769604
CUST_26432_PI429674670	0.000693234	4.78101	down	OLA04-Jb17			scaffold4409:3605-4093
CUST_1488_PI429674670	9.22073e-05	4.77271	down	ENSORLT00000001177	solute carrier family 1 (glial high affinity glutamate transporter) member 2	SLC1A2	chr3:6703339-6710964
CUST_22629_PI429674670	2.81918e-05	4.76734	up	olec41o03	---NA---		chr9:24870240-24870335
CUST_2406_PI429674670	5.18278e-05	4.75402	down	ENSORLT00000012867,OLA04-Gh08	lysine-specific demethylase 6b	KDM6B	chr14:19656387-19656819
CUST_10246_PI429674670	0.000330094	4.73268	up	ENSORLT00000022278,oleb35m09,OLA03-Ih20,OLA03-Ij09,OLA03-Pp23,OLA04-Gf16,OLA04-Hl16	alpha actin	ACTC1	chr24:20280704-20284223
CUST_3443_PI429674670	0.000557553	4.72465	down	ENSORLT00000014111,oleb34l11	eukaryotic translation initiation factor 4e binding protein 1	EIF4EBP1	chr12:17726357-17730228
CUST_6297_PI429674670	0.000630156	4.70917	up	ENSORLT00000017552,ENSORLT00000017554	heparan-alpha-glucosaminide n-acetyltransferase-like	HGSNAT	chr15:29486726-29504470
CUST_6007_PI429674670	5.67051e-05	4.70588	up	ENSORLT00000017222,oleb3i12,olec57m19,OLA03-Ok14	retinol dehydrogenase 8	RDH8	chr4:25339448-25342927
CUST_1307_PI429674670	0.000107684	4.69493	down	ENSORLT00000001156	unnamed protein product [Tetraodon nigroviridis]		chr8:1671792-1672095
CUST_14597_PI429674670	0.000371836	4.69432	down	ENSORLT00000004430,ENSORLT00000004431,ENSORLT00000004439,olbr39i13,olbr56f04,olte28c03,OLA04-Fg21	formin binding protein 1	FNBP1	chr12:5083842-5143365
CUST_18367_PI429674670	0.000549379	4.68586	up	ENSORLT00000008955,oleb53l18,olec64f14,olec12g15,OLA04-Hb24,OLA06-Gi23,OLA06-Jc01,OLA07-Eo19,OLA08-Dp17	myosin binding protein h	MYBPH	chr5:13220080-13229417
OLD_PROBE927	0.000246896	4.66341	up	ENSORLT00000024039,olec55l10	type alpha 3	COL6A3	scaffold3735:324-6878
CUST_15567_PI429674670	0.000183373	4.66148	up	ENSORLT00000005622	gabaa receptor gamma 3 subunit	GABRG3	chr2:24952443-24977787
CUST_15032_PI429674670	0.000492559	4.66131	up	ENSORLT00000004957,ENSORLT00000004958,ENSORLT00000004963,olbr47c10,oleb11f14,olec18a17	hairy and enhancer of split 5	HER15.1	chr7:7675981-7754372
CUST_13588_PI429674670	0.000819059	4.65209	down	ENSORLT00000003211,oleb64c08	unnamed protein product [Tetraodon nigroviridis]		chr10:8140558-8149513
CUST_18775_PI429674670	7.88203e-05	4.62834	up	ENSORLT00000009429,olea60m06	retinol dehydrogenase 13	RDH13	chr19:8022674-8028502
OLD_PROBE3182	0.000738736	4.62293	up	olte61e11	gene model	#N/A	chr19:8288512-8295471
CUST_17937_PI429674670	0.000701691	4.62226	up	ENSORLT00000008452,oleb49o14	light chain alkali embryonic	MYL4	chr12:10659233-10660125
CUST_3160_PI429674670	0.000238381	4.59661	up	ENSORLT00000013780,ENSORLT00000013781,oleb60e15,olbr8e01,OLA04-Af14	beta-like 1 (with egf-like repeat domains)	ITGBL1	chr21:8950176-8994369
OLD_PROBE1747	4.30133e-05	4.59498	down	nil
CUST_3342_PI429674670	4.15976e-05	4.5617	up	ENSORLT00000013999	transposable element tcb1 transposase		chr18:27514055-27530192
CUST_24843_PI429674670	0.000682312	4.54011	up	olbr2k22	---NA---	#N/A	chr3:29193496-29198673
CUST_26042_PI429674670	0.000926952	4.54002	up	OLA03-Li13	platelet binding		chr13:9255943-9256307
CUST_11203_PI429674670	0.000603517	4.53702	down	ENSORLT00000023495,olbr31n17	acyl- synthetase long-chain family member 1	ACSL1	scaffold1941:830-13970
CUST_2336_PI429674670	0.000868634	4.51333	down	ENSORLT00000012784,ENSORLT00000012786,olte65j19	procollagen c-endopeptidase enhancer 2	PCOLCE2	chr20:17243818-17265843
CUST_15635_PI429674670	7.50761e-05	4.50514	up	ENSORLT00000000571,olec10g02,OLA06-Gp17	transmembrane protein c10orf57 homolog	ZGC:64043	chr15:320525-325585
CUST_16308_PI429674670	0.000984139	4.5019	up	ENSORLT00000006541,olova56g13,olova48n14,olova10d09,OLA05-An05,OLA05-Fj15,OLA05-Fm13,OLA05-Gf23	alpha 2	ACTN2	chr15:17292011-17305735
CUST_24361_PI429674670	0.000393538	4.46321	up	olbr8a03	---NA---		chr15:6626357-6660954
CUST_10108_PI429674670	0.000258497	4.46021	up	ENSORLT00000002212,OLA08-Eg19	s-adenosylmethionine synthase isoform type-2	MAT2A	chr12:1902130-1915109
CUST_14047_PI429674670	9.75863e-06	4.4581	up	ENSORLT00000000377	hypothetical protein BRAFLDRAFT_195609 [Branchiostoma floridae]		chr2:14366405-14368164
CUST_11856_PI429674670	0.000645292	4.4134	down	ENSORLT00000024343,oleb21f09	acyl- synthetase long-chain family member 1	ACSL1	scaffold461:273394-289822
CUST_692_PI429674670	0.000248413	4.40886	up	ENSORLT00000010831,olbr32n13,olte39g12	cell cycle progression 1	CCPG1	chr3:20348157-20358687
CUST_17362_PI429674670	0.000437338	4.40721	down	ENSORLT00000007788,olea36g05,OLA05-Bf21,OLA06-Ia10	glutathione transferase omega-1	ZGC:92254	chr15:19376096-19378339
CUST_13896_PI429674670	0.000987832	4.40169	down	ENSORLT00000003591,olec42d08	guanylate cyclase activator 1a	GUCA1C	chr13:6174872-6176742
OLD_PROBE1053	1.01247e-05	4.39861	up	ENSORLT00000025357	---NA---		scaffold1164:6962-17138
CUST_2551_PI429674670	0.000614813	4.38913	up	ENSORLT00000013036,olbr40m01	4f2 cell-surface antigen heavy chain	ZGC:158423	chr22:1769173-1779013
DCP_1_11	0.000288961	4.38699	up
CUST_23662_PI429674670	0.000171331	4.38339	down	oleb15h20	---NA---		chr11:23354823-23355416
CUST_11738_PI429674670	0.000543916	4.37905	up	ENSORLT00000024189,olova3p24	superoxide dismutase extracellular	SOD3	scaffold461:83756-85055
CUST_8829_PI429674670	2.4046e-05	4.3755	down	ENSORLT00000020591,ENSORLT00000020593,olte11k19,olte42h07,OLA08-Ba15	zinc an1-type domain 5	ZFAND5	chr4:31323842-31324262
CUST_23997_PI429674670	0.000460885	4.37414	down	olea12m05	---NA---		ultracontig73:520796-531776
CUST_13880_PI429674670	0.000189318	4.36689	down	ENSORLT00000003573,olea24c12,olea4n06,olec36j03,OLA07-Ia05	neurocalcin-delta	HPCAL1	chr11:6135171-6152608
CUST_18448_PI429674670	0.000195654	4.36579	down	ENSORLT00000000906,olova54a13,olte58j06	ring finger and wd repeat domain 3	RFWD3	chr6:1245155-1265548
CUST_19664_PI429674670	0.00073983	4.36522	down	ENSORLT00000026186	-	-	chr5:14248431-14248532
CUST_8093_PI429674670	1.20181e-05	4.36196	up	ENSORLT00000019734	von willebrand factor a domain containing 5b2	VWA5B1	chr17:23750465-23766136
CUST_11524_PI429674670	0.00044146	4.36139	down	ENSORLT00000023902	spatacsin isoform 2	SPG11	scaffold212:9732-72456
CUST_3057_PI429674670	0.000113555	4.35789	up	ENSORLT00000013656,olbr45j13,olte36n01	cytohesin 1	CYTH1	chr19:12226726-12242543
CUST_19586_PI429674670	0.000319183	4.35607	down	ENSORLT00000026278	Small nucleolar RNA R38 [Source:RFAM;Acc:RF00213]	SNOR38	chr8:16272731-16294292
CUST_26167_PI429674670	0.000239069	4.34997	up	OLA03-Ol17	oocyte zinc finger protein 6- partial		scaffold3519:1626-3264
CUST_7799_PI429674670	0.00023863	4.34634	up	ENSORLT00000001938,ENSORLT00000001939,olec52l03	four and a half lim domains protein 1	FHL1	chr10:6339629-6347258
OLD_PROBE1792	0.000219933	4.3463	up	olbr43e02	---NA---	#N/A	chr23:8730693-8733965
CUST_24280_PI429674670	3.29711e-05	4.33629	up	olea24p24,olec15n07	---NA---		chr23:23505160-23506003
OLD_PROBE1300	0.00066587	4.33614	down	ENSORLT00000005737,olova15n15	b-cell cll lymphoma 6	BCL6	chr17:5448592-5452500
CUST_16404_PI429674670	0.000637642	4.32628	up	ENSORLT00000006659	hemoglobin subunit beta-1	ZGC:92880	chr8:8382307-8409977
CUST_18909_PI429674670	1.12148e-05	4.32541	down	ENSORLT00000009582	rar-related orphan receptor a	RORA	chr6:12115103-12123863
CUST_7370_PI429674670	0.000396471	4.3124	down	ENSORLT00000018871,oleb11e11	asc-type amino acid transporter 1	SLC7A10	chr3:32529293-32551574
OLD_PROBE2924	0.000127657	4.307	up	olte19c03	uncharacterized protein c2orf63 homolog	#N/A	chr15:11412949-11418504
CUST_3254_PI429674670	7.36e-05	4.30099	down	ENSORLT00000013898,olbr40i21	benzodiazapine receptor associated protein 1	BZRAP1	chr14:21038564-21082634
CUST_16262_PI429674670	0.000399331	4.29646	down	ENSORLT00000006490,oleb63a20,olte7p19,OLA04-Dm04	prolyl 4-hydroxylase subunit alpha-1 precursor	P4HA1	chr15:17278031-17291016
OLD_PROBE2123	0.000293407	4.2923	up	olea62l03	centromere protein x	#N/A	chr8:10537701-10540379
CUST_15238_PI429674670	0.000917122	4.29208	down	ENSORLT00000005211,olvl34d17	coenzyme q10 homolog a	ZGC:73324	chr8:6448176-6450431
OLD_PROBE461	0.000289367	4.28127	down	ENSORLT00000017166,ENSORLT00000017167,olova37l01	dehydrogenase reductase sdr family member 13 precursor	ZGC:91936	chr13:26744121-26748232
CUST_8485_PI429674670	0.000992287	4.27986	down	ENSORLT00000020185,olea57m16	member ras oncogene family	RAB11A	chr16:26205773-26214605
CUST_5541_PI429674670	0.000218698	4.27789	up	ENSORLT00000016641	fibronectin type iii domain containing 1	FNDC1	chr24:6896697-6914473
CUST_12955_PI429674670	0.000427912	4.27266	up	ENSORLT00000025743,olec46j24	gla-rich protein	UCMA	ultracontig269:24255-32582
CUST_23685_PI429674670	1.12148e-05	4.26604	down	oleb12g18,olvl13a17,OLA04-An20,OLA07-Hb19	---NA---	#N/A	chr14:19657692-19659183
CUST_5676_PI429674670	0.000355544	4.26438	down	ENSORLT00000016820	phosphatidylinositol-4-phosphate 5- type beta	PIP5K1B	chr12:24959473-24966203
CUST_27611_PI429674670	0.000438781	4.26227	up	OLA06-Ce23	---NA---
CUST_16500_PI429674670	0.000160718	4.25201	down	ENSORLT00000006777,olea54g06,olec6c22	multidrug and toxin extrusion protein 1	SLC47A1	chr14:12829076-12845416
CUST_9643_PI429674670	0.000435987	4.24781	up	ENSORLT00000002156	interferon induced transmembrane protein 5	IFITM5	chr6:3775286-3775898
CUST_13596_PI429674670	4.19776e-05	4.24296	up	ENSORLT00000000322	zinc finger protein 197- partial		chr2:13925728-13945573
CUST_24762_PI429674670	0.000559856	4.24091	up	olbr29a18	---NA---		chr1:20744906-20752928
CUST_8543_PI429674670	0.000354139	4.22894	down	ENSORLT00000020254,ENSORLT00000020256,olbr6o07,olbr21l20,olea56b22,olova49o24,OLA04-Ic13,OLA04-Je15	golgi golgin subfamily 7	GOLGA7	chr9:26578808-26609811
CUST_2581_PI429674670	0.000820222	4.22797	up	ENSORLT00000013075,oleb43i04,oleb26m06	type alpha 1	COL9A1	chr15:24556228-24570490
CUST_14024_PI429674670	0.000475672	4.22539	down	ENSORLT00000003740,ENSORLT00000003741,ENSORLT00000003742,ENSORLT00000003744,ENSORLT00000003745,ENSORLT00000003748,olbr57n14,olbr5o18,oleb30o19	sodium bile acid cotransporter 7	SLC10A7	chr18:2506220-2516692
CUST_10429_PI429674670	0.000989694	4.22325	down	ENSORLT00000022507,olvl25d06	rho rac guanine nucleotide exchange factor 18	ARHGEF18	chr17:31446966-31505070
OLD_PROBE1650	0.000181591	4.21978	down	olbr21n12,olbr8d02	---NA---		chr6:2865491-2899012
CUST_25296_PI429674670	3.64849e-05	4.21056	up	olbr41l12	---NA---		chr19:8043531-8044264
CUST_10449_PI429674670	0.000749505	4.19539	down	ENSORLT00000022534	myosin ixb	MYO9B	chr17:31529844-31550781
CUST_14817_PI429674670	9.24397e-05	4.19083	down	ENSORLT00000004692,olea10n18	rar-related orphan receptor b	RORB	chr4:7097613-7110855
CUST_2023_PI429674670	0.000111187	4.17223	up	ENSORLT00000012404,olea46f14,oleb8c01,oleb60m03,oleb41l04,OLA03-Qo14	hyaluronan and proteoglycan link protein 1 precursor	HAPLN1	chr9:14030320-14039616
CUST_23421_PI429674670	2.17862e-05	4.16146	up	oleb50e11	---NA---		chr8:14951628-14951758
CUST_13770_PI429674670	0.00098869	4.16104	up	ENSORLT00000003433,ENSORLT00000003438	immunoglobulin light chain precursor		chr11:5980402-5982771
CUST_24092_PI429674670	0.000242892	4.15894	up	olea57l24,OLA06-Jk07	nuclear protein 1		chr14:21346096-21346234
CUST_1771_PI429674670	0.000693234	4.15808	up	ENSORLT00000012093,OLA03-Dk07	maguk p55 subfamily member 7	MPP7	chr17:15500276-15520630
CUST_19593_PI429674670	2.20111e-05	4.15118	down	ENSORLT00000026269,oleb38f10,OLA04-Ef06	Small nucleolar RNA SNORD14 [Source:RFAM;Acc:RF00016]	SNORD14	chr18:1319740-1322870
CUST_14153_PI429674670	0.000269012	4.14936	up	ENSORLT00000003891,OLA03-Lp17	micropthalmia-related transcription factor mitfa		chr5:5166078-5209014
CUST_26781_PI429674670	0.000723214	4.14329	down	OLA07-Em18			chr19:17662786-17663007
CUST_8300_PI429674670	0.000408494	4.13896	down	ENSORLT00000019969,olbr22j08,olte22l02,OLA07-Ha03	period homolog 3	PER3	chr5:29282888-29299632
CUST_21115_PI429674670	0.000173706	4.13845	up	olte3l06	g2 m phase-specific e3 ubiquitin-protein ligase-like		scaffold757:8214-8617
CUST_9335_PI429674670	0.000357467	4.1071	up	ENSORLT00000021185,ENSORLT00000021230,ENSORLT00000021232,oleb57a13	type alpha 3-like isoform 1	COL6A3	chr16:29796009-29871047
CUST_313_PI429674670	0.000302166	4.10284	down	ENSORLT00000010375,oleb34n11	sh3 and cysteine rich domain 2	STAC2	chr19:8581555-8600893
CUST_5359_PI429674670	0.000543916	4.09033	down	ENSORLT00000016431,ENSORLT00000016435,olbr29j02,olbr4o05	proteoglycan-like sulfated glycoprotein	PAPLN	chr24:6789303-6799100
CUST_4971_PI429674670	8.00176e-05	4.0853	down	ENSORLT00000015950	_6-like		chr8:16999271-17010788
CUST_7264_PI429674670	0.000492559	4.08447	down	ENSORLT00000001876,olte65p24	solute carrier family member 7 (monocarboxylic acid transporter 2)	SLC16A7	chr9:3979023-3984198
CUST_6889_PI429674670	0.000682839	4.07367	up	ENSORLT00000018290,olea58i05	sorting nexin 6	SNX6	chr5:27514709-27520407
OLD_PROBE2585	8.63488e-05	4.07319	up	olec57i08	fxyd domain containing ion transport regulator 7	#N/A	chr16:12395735-12400944
CUST_16174_PI429674670	3.04396e-05	4.07088	down	ENSORLT00000006386,oleb46a10,olec57f21,OLA04-Cd02	dot1- histone h3 methyltransferase ( cerevisiae)	DOT1L	chr4:8597248-8618560
CUST_25606_PI429674670	0.000216794	4.06799	up	olbr18f17,OLA04-Jp07	---NA---		chr8:5507442-5508524
OLD_PROBE665	3.52414e-05	4.05842	up	ENSORLT00000020512,olte9e22	fat storage-inducing transmembrane protein 2	FITM2	chr7:25953332-25956767
CUST_25478_PI429674670	0.000643237	4.05131	down	olbr29m06	---NA---		chr22:13012522-13013278
CUST_22897_PI429674670	0.000408494	4.04976	up	oleb63e17	---NA---		chr16:29397594-29414678
CUST_11346_PI429674670	5.5222e-05	4.03859	up	ENSORLT00000023673,ENSORLT00000023676	mitochondrial sodium hydrogen exchanger nha2	NHEDC2	ultracontig203:121414-126094
CUST_9882_PI429674670	0.000453665	4.03161	down	ENSORLT00000021824,olova39c11	oxysterol binding 6	OSBPL6	chr8:25700819-25712400
CUST_11525_PI429674670	0.000541897	4.03017	up	ENSORLT00000023903	olfactomedin 4		ultracontig72:1568486-1569254
CUST_27090_PI429674670	0.000361809	4.02955	up	olea17a11	---NA---
CUST_20411_PI429674670	0.000606536	4.0236	up	olte46k01	---NA---	#N/A	chr17:6235466-6268420
CUST_9329_PI429674670	0.00016383	4.02345	down	ENSORLT00000021177,OLA08-Jp02	oxysterol binding 1a	OSBPL1A	chr17:26275923-26297719
CUST_15742_PI429674670	0.000156081	4.00866	up	ENSORLT00000005846,ENSORLT00000005848,olbr10o21,olea60l01	family with sequence similarity member a	RIMKLA	chr7:8766373-8779745
CUST_3008_PI429674670	0.000120241	4.00395	up	ENSORLT00000013598	tmem132d protein	TMEM132C	chr12:16002210-16023122
CUST_6153_PI429674670	0.000138426	3.99908	down	ENSORLT00000017393,ENSORLT00000017396,olbr48k23,olea36g20	chromobox homolog 7	CBX7	chr8:19250108-19254097
CUST_18433_PI429674670	0.000479454	3.99769	up	ENSORLT00000009032,ENSORLT00000009034,olbr2f17,OLA03-Jg24,OLA03-On06	fxyd domain containing ion transport regulator 6	FXYD6	chr13:14544511-14554226
CUST_5782_PI429674670	0.000113251	3.99471	up	ENSORLT00000016942,ENSORLT00000016944,olte63h12,OLA03-Lf10,OLA03-Qn16	dystrobrevin binding protein 1	DTNBP1	chr5:26069945-26078753
CUST_16342_PI429674670	0.000849284	3.99119	up	ENSORLT00000006586	ryanodine receptor 2	RYR2	chr15:17308386-17376067
CUST_23024_PI429674670	0.000489354	3.99067	up	oleb45l10	slow troponin t 1	TNNT1	scaffold5264:131-2106
CUST_27590_PI429674670	0.000631565	3.98696	up	OLA06-Af04	myosin heavy fast skeletal muscle-like
CUST_3675_PI429674670	0.000479454	3.98563	down	ENSORLT00000014376,olbr54i04,olbr46e04,OLA03-Il12	synapsin 2b	SYN2	chr7:17964146-17974629
OLD_PROBE1858	0.000289363	3.98554	down	olbr55b15	cerebellar degeneration-related protein 62kda	CDR2	scaffold7460:0-167
CUST_24114_PI429674670	4.30294e-05	3.98045	up	olea54c19	---NA---		chr22:5770586-5770893
CUST_24326_PI429674670	0.00022807	3.98029	down	olea13i18	loc100145161 protein		scaffold661:112073-112833
CUST_6389_PI429674670	2.83442e-05	3.97478	up	ENSORLT00000017667,oleb16g13,OLA03-Jp16,OLA03-Ki01,OLA03-22,OLA03-Qn15	red sensitive opsin	LWS	chr5:26983114-27024321
OLD_PROBE1470	2.05143e-05	3.97409	up	ENSORLT00000008080	classical mhc class i alpha-chain		chr11:15112546-15116458
CUST_27607_PI429674670	0.000560707	3.96035	up	OLA06-Cc20	myosin heavy fast skeletal muscle-like
CUST_6713_PI429674670	8.18643e-05	3.95248	down	ENSORLT00000018060,olea49g19	caspase recruitment domain member 10	CARD10	chr8:19634273-19648569
CUST_8601_PI429674670	8.13295e-05	3.94279	up	ENSORLT00000020332	protein arginine n-methyltransferase 2	PRMT2	chr21:21701382-21707066
CUST_8927_PI429674670	0.000606536	3.94107	down	ENSORLT00000020706,olbr38o20,olbr7c06,OLA03-Hc10,OLA03-Lo10,OLA04-Cn12,OLA05-Aj06,OLA06-Bn11	bax inhibitor 1	TMBIM6	chr7:26153889-26160035
CUST_7525_PI429674670	0.000220791	3.93516	down	ENSORLT00000019051,olea22j11,olte3o11	adenosylmethionine decarboxylase 1	AMD1	chr24:9672710-9680913
CUST_25837_PI429674670	2.87706e-05	3.93392	up	OLA03-Ep18			chr21:28160905-28161501
CUST_18460_PI429674670	0.000157589	3.93291	down	ENSORLT00000009062,ENSORLT00000009067,olec28n23	stimulated by retinoic acid gene 6 homolog	STRA6	chr6:11685474-11703115
CUST_14580_PI429674670	0.00048733	3.92389	up	ENSORLT00000004408,olbr29i11,olbr45b04	adam metallopeptidase domain 11	ADAM11	chr8:5898197-5919178
CUST_22951_PI429674670	0.000318948	3.92382	down	oleb55n03	sulfonylurea receptor	ABCC8	scaffold2894:1053-10153
CUST_13618_PI429674670	0.000638346	3.92251	down	ENSORLT00000003248	parapinopsin	PP	chr5:3829251-3831526
CUST_22566_PI429674670	3.64849e-05	3.91713	down	olec51n09	---NA---		chr24:9994166-9994520
CUST_2750_PI429674670	0.000191029	3.88191	up	ENSORLT00000013287	glutamate ampa 4a	GRIA4A	chr13:20259167-20349853
CUST_9182_PI429674670	0.000501489	3.88165	up	ENSORLT00000021001,oleb45l10	slow troponin t 1	TNNT1	chr8:23448288-23452988
CUST_9660_PI429674670	0.000328207	3.87825	down	ENSORLT00000021569,olbr62o15,olte10c06	monocarboxylate transporter 4	SLC16A3	chr8:25212158-25224394
CUST_25497_PI429674670	0.000115762	3.87415	up	nil
CUST_17863_PI429674670	0.000442589	3.8736	up	ENSORLT00000000837,olea58k17	histone h1t	HIST1H1T	chr14:1457534-1459501
CUST_5149_PI429674670	0.000347972	3.87173	up	ENSORLT00000016162,oleb13b16	arsenite methyltransferase	AS3MT	chr1:32197483-32211623
CUST_2215_PI429674670	0.00095721	3.86149	down	ENSORLT00000012643,olbr39b15	major facilitator superfamily domain containing 2	SI:DKEYP-115A10.3	chr24:2290262-2319900
CUST_636_PI429674670	0.000369508	3.85004	up	ENSORLT00000010771	interferon-induced protein 44-like	IFI44L	chr4:14868349-14872292
CUST_25210_PI429674670	6.73864e-05	3.84966	down	olbr51b15	protein jumonji		chr11:23391179-23456577
CUST_2220_PI429674670	0.000195273	3.8455	down	ENSORLT00000012649,oleb25i02	wd repeat-containing protein c2orf44 homolog	C2ORF44	chr24:2322378-2325076
OLD_PROBE2494	0.000253459	3.84495	up	olec31a12	alanine-glyoxylate aminotransferase 2
CUST_18663_PI429674670	8.24985e-05	3.84468	up	ENSORLT00000009297,olec22k19	tweety homolog 2	TTYH2	chr8:10046261-10074166
OLD_PROBE2436	0.000257578	3.82928	down	olec18b11,OLA06-Bf10	ankyrin repeat domain 50	#N/A	scaffold2293:10936-11411
OLD_PROBE1131	0.000391871	3.82674	up	ENSORLT00000000304	hypothetical protein BRAFLDRAFT_59132 [Branchiostoma floridae]		chr2:13096589-13434575
CUST_12915_PI429674670	0.000238139	3.82641	down	ENSORLT00000025697	---NA---		ultracontig182:3182745-3200719
OLD_PROBE2586	0.000648099	3.82477	up	olec57n02	---NA---		chr1:35122021-35152023
CUST_22156_PI429674670	0.000195273	3.82135	up	olec59e14,OLA06-Dn06	aquaporin 9	#N/A	chr6:10190585-10196364
CUST_2045_PI429674670	0.000764793	3.8161	down	ENSORLT00000012434,olec25i20,olte40m12,olte27b15	ubiquitin specific peptidase 2	USP2	chr13:19255761-19286621
CUST_10736_PI429674670	3.83107e-05	3.81592	up	ENSORLT00000000229	hypothetical protein BRAFLDRAFT_65381 [Branchiostoma floridae]		chr2:7119367-7119871
CUST_18716_PI429674670	0.000302166	3.81589	down	ENSORLT00000009360,olec47e16	serine threonine-protein kinase sik2	SIK2	chr13:14933457-14967681
CUST_22735_PI429674670	3.85198e-05	3.81348	up	olec27g15,OLA03-Jp13	myeloid lymphoid or mixed-lineage leukemia (trithorax drosophila) translocated 11		chr11:3346788-3349825
CUST_26150_PI429674670	0.000871546	3.81037	up	OLA03-Of11	hhip-like protein 1-like		chr13:17369507-17375217
CUST_25164_PI429674670	0.000750101	3.80259	up	olbr54h03	---NA---		chr10:23588379-23588886
CUST_17297_PI429674670	0.000417316	3.79894	down	ENSORLT00000007701,ENSORLT00000007704,olbr10j06,OLA04-Hh23	s-adenosylhomocysteine hydrolase-like 1	AHCYL2	chr7:10838725-10859578
CUST_21258_PI429674670	0.000725533	3.79672	up	olte23k18	---NA---		chr22:860389-860545
CUST_339_PI429674670	0.00015815	3.79631	up	ENSORLT00000010401,ENSORLT00000010403,oleb53c20,ENSORLT00000010402,ENSORLT00000010402,OLA06-Jg03	cutc copper transporter homolog	CUTC	chr15:22498954-22515207
CUST_8815_PI429674670	3.49183e-05	3.79282	down	ENSORLT00000020575,olbr2a09,olova48c05,OLA06-Bi14	nuclear receptor subfamily group member 2	NR1D2	chr16:27380276-27385517
CUST_10680_PI429674670	1.12148e-05	3.78436	up	ENSORLT00000002283,ENSORLT00000002285,ENSORLT00000002286,olbr34e20,olec48h16,OLA06-Bd24	hnrnpd protein	HNRNPD	chr12:1918443-1929800
CUST_17026_PI429674670	0.000146339	3.78084	up	ENSORLT00000007386,olea49l12,olte33o18	rieske domain-containing protein	RFESD	chr9:11416091-11419280
CUST_16801_PI429674670	0.000905516	3.77433	up	ENSORLT00000007114,olbr56a03,olova6i03	leucine rich repeat containing 15	LRRC15	chr4:9435474-9458066
CUST_24130_PI429674670	0.000108368	3.77261	down	olea50d11,olea34d09	---NA---		chr1:14992036-14994716
CUST_11364_PI429674670	7.57102e-05	3.76721	up	ENSORLT00000000237	hypothetical protein BRAFLDRAFT_57705 [Branchiostoma floridae]		chr2:7379592-7380732
CUST_22896_PI429674670	0.000112618	3.76448	down	oleb63e24,OLA06-Ao01,OLA07-Hn05	---NA---	#N/A	chr14:8958219-8960799
CUST_3305_PI429674670	1.12148e-05	3.76393	up	ENSORLT00000013954,olbr63m05	zinc finger protein of the cerebellum 5	ZIC5	chr21:9252046-9255860
CUST_15497_PI429674670	0.000206355	3.74908	up	ENSORLT00000005531,olea41c19,olea37p18,OLA07-Ei15	dna topoisomerase 2-alpha	TOP2A	chr19:3215655-3242779
CUST_19097_PI429674670	0.000636056	3.74778	down	ENSORLT00000009801	a protein related to the body axis	RTTN	chr20:14063096-14090292
CUST_23656_PI429674670	0.000526742	3.74593	up	oleb16d06	---NA---		chr3:21997630-21998411
OLD_PROBE817	1.74158e-05	3.74102	up	ENSORLT00000022847	odorant receptor	OLFR552	chr22:28070612-28071503
CUST_22877_PI429674670	0.000886689	3.73975	down	oleb65b23	#N/A	#N/A	scaffold980:0-3439
OLD_PROBE2271	0.000451396	3.73942	down	oleb42d06	esophageal cancer related gene 4 protein	#N/A	chr21:11969058-11975457
CUST_9560_PI429674670	0.000411655	3.73616	up	ENSORLT00000021451	type xxviii	COL28A1	chr21:23731615-23746863
CUST_22160_PI429674670	0.000183904	3.73565	up	olec58g01	---NA---		chr7:12003712-12003900
CUST_21495_PI429674670	0.000902375	3.72556	down	olova51e04	zinc finger protein 43	#N/A	ultracontig236:1595363-1599158
CUST_27631_PI429674670	0.00052454	3.72411	down	OLA06-Fk04	protachykinin-like isoform x1
CUST_18945_PI429674670	0.000409867	3.71616	up	ENSORLT00000009621,olbr48b21,OLA04-Cl13	---NA---		chr10:17146164-17269927
CUST_16962_PI429674670	6.97713e-05	3.71215	up	ENSORLT00000007305,ENSORLT00000007309,oleb15o02	deoxyribonuclease i-like 3	DNASE1L3	chr7:10658529-10661350
CUST_23160_PI429674670	0.00023649	3.70746	up	oleb26p17,OLA04-Bp10	---NA---		chr8:301221-302054
CUST_15443_PI429674670	0.00095882	3.70241	up	ENSORLT00000005466,olova10p11	protein mis18-alpha	C21ORF45	chr14:10982455-10988711
CUST_17117_PI429674670	1.36439e-05	3.70154	up	ENSORLT00000007496,oleb43b07,OLA03-Io14,OLA03-Kg21,OLA03-Mp04,OLA03-Pi24	recoverin	RCVRN3	chr11:14031614-14036066
CUST_23210_PI429674670	0.000142689	3.69163	up	oleb19m17	retinal degeneration 3	RD3	chr24:5910667-5911520
CUST_7211_PI429674670	2.00212e-05	3.6892	up	ENSORLT00000018685,olbr9l05,olte56k02	sorting nexin 14	SNX14	chr22:9765890-9780324
CUST_25454_PI429674670	9.54158e-05	3.68708	down	olbr30f20	---NA---		chr17:28029040-28029154
OLD_PROBE1108	0.000419811	3.67367	down	ENSORLT00000002794,ENSORLT00000002795,olea48n01,oleb42j12,oleb55d01	deltex 4 homolog	DTX4	chr1:6214589-6253749
CUST_17971_PI429674670	3.14303e-05	3.6662	up	ENSORLT00000008492,ENSORLT00000008497,olte40c04,OLA08-Di19	inorganic pyrophosphatase	PPA1	chr15:20866208-20872663
CUST_15451_PI429674670	0.000384149	3.66577	down	ENSORLT00000005475,olbr40i12,olec33a01	hormonally upregulated neu-associated kinase	HUNK	chr14:10992264-11001372
OLD_PROBE1341	2.81918e-05	3.66493	up	ENSORLT00000000628,ENSORLT00000000630	zinc finger protein 347-like		chr2:15654939-15813246
CUST_18693_PI429674670	0.000597504	3.6617	up	ENSORLT00000009331,olbr28k08,olvl24h19,OLA04-Dp03	homogentisate -dioxygenase	HGD	chr20:13284815-13296787
CUST_18328_PI429674670	0.000408494	3.64925	up	ENSORLT00000008910	myeloid-associated differentiation marker-like protein 2	MYADML2	chr19:7429342-7430212
CUST_26939_PI429674670	0.000375414	3.64906	up	OLA08-Ia20			chr2:7122895-7123037
CUST_25424_PI429674670	0.000218268	3.64906	down	olbr33h23,OLA03-Ih15	---NA---		chr9:15911312-15911602
OLD_PROBE903	7.72637e-06	3.64805	up	ENSORLT00000023725,olte10e19	coiled-coil domain-containing protein 135	CCDC135	ultracontig88:509442-527205
CUST_23858_PI429674670	1.12148e-05	3.63714	down	olea39c03,OLA03-Db10,OLA06-Cd06,OLA08-Hl01	---NA---	C7ORF59	scaffold4369:3934-5856
CUST_9984_PI429674670	1.12148e-05	3.63696	up	ENSORLT00000021949,ENSORLT00000021950	homeobox protein hox-d9a	HOXD9A	chr21:24614372-24616181
CUST_2529_PI429674670	0.000408494	3.63573	down	ENSORLT00000013009,olec48e14,OLA08-Ca19	arrestin domain containing 3	ARRDC3	chr9:15904317-15909725
CUST_23691_PI429674670	0.000459606	3.63526	up	oleb11n01	---NA---		chr11:13308231-13309005
CUST_19692_PI429674670	0.000256087	3.63169	down	ENSORLT00000026153	-	-	chr20:16267526-16302098
CUST_16689_PI429674670	0.000508497	3.63125	up	ENSORLT00000006987,oleb37b08	novel protein		chr8:8560288-8562301
CUST_17784_PI429674670	0.000479065	3.61891	down	ENSORLT00000008267,olea62d04,olova19l01,olova46n21,OLA06-Bp03	serine protease 27-like	PRSS8	chr19:6975305-6978357
CUST_15422_PI429674670	5.94105e-05	3.61668	down	ENSORLT00000005434,ENSORLT00000005436,ENSORLT00000005439,olec56l24	short chain dehydrogenase reductase family member 5	SDR16C5	chr17:5136923-5158501
CUST_11011_PI429674670	0.000228336	3.61515	up	ENSORLT00000023243	gf20795		scaffold640:104158-106504
CUST_19955_PI429674670	0.000430048	3.59154	down	ENSORLT00000024090	regulator of telomere elongation helicase 1 [Source:HGNC Symbol;Acc:15888]	RTEL1	ultracontig90:1149960-1182985
CUST_27073_PI429674670	0.000161754	3.59125	up	olea52i06	---NA---
CUST_15817_PI429674670	0.000536341	3.59046	down	ENSORLT00000005943	rhodopsin kinase	GRK1	chr3:14912487-14919424
CUST_26252_PI429674670	0.000416645	3.59037	down	OLA04-Ag04			chr8:16269938-16270119
CUST_27061_PI429674670	0.000700529	3.58569	up	olea16f17	---NA---
CUST_25754_PI429674670	1.12148e-05	3.58474	up	OLA03-Ck16,OLA03-Pf10,OLA07-Bm12,olbr27j16,OLA03-Ck16,OLA03-Pf10,OLA07-Bm12			chr4:34343425-34344607
CUST_9987_PI429674670	0.000166283	3.58377	up	ENSORLT00000021953,olec38f18	atp-binding cassette sub-family b member mitochondrial precursor	ABCB8	chr17:28677397-28685965
CUST_25445_PI429674670	2.39773e-05	3.57746	down	olbr31f15	---NA---		chr2:6323359-6324125
CUST_25484_PI429674670	3.76095e-05	3.57641	up	olbr28m17	---NA---		chr8:9534154-9534886
CUST_17313_PI429674670	9.05259e-05	3.57572	up	ENSORLT00000007721	set domain-containing protein 8	SETD8	chr9:11579621-11580483
CUST_14766_PI429674670	3.85198e-05	3.57433	up	ENSORLT00000004632,ENSORLT00000004633,ENSORLT00000004634	ktel (lys-tyr-glu-leu) containing 1	POGLUT1	chr2:23159273-23163637
CUST_4110_PI429674670	0.000985237	3.57138	up	ENSORLT00000014903,OLA05-Ek09	immunoglobulin mu heavy chain		chr8:15135091-15543433
CUST_4363_PI429674670	0.000192606	3.56544	down	ENSORLT00000015196	nuclear receptor coactivator 3	NCOA3	chr7:19335561-19351163
CUST_19099_PI429674670	3.6315e-05	3.55731	down	ENSORLT00000009803,olbr5i06,OLA03-Gp19,OLA04-Ja06	fas apoptotic inhibitory molecule 2	FAIM2	chr7:12701740-12708097
CUST_1701_PI429674670	0.000243327	3.557	up	ENSORLT00000012010,oleb33e06,olec41c05,OLA03-Ij08	parvalbumin	PVALB3	chr8:13213137-13215461
CUST_21018_PI429674670	0.000275301	3.5533	up	olte50n19	---NA---		chr10:27331709-27521321
CUST_27586_PI429674670	0.000328207	3.55238	up	OLA06-Aa18	alanine--glyoxylate aminotransferase mitochondrial-like
CUST_8336_PI429674670	6.31736e-05	3.54828	up	ENSORLT00000020011,oleb6d02,OLA08-Gc01	frizzled homolog 3	FZD3	chr24:12909726-12926641
CUST_16595_PI429674670	0.000374562	3.53973	down	ENSORLT00000006875	inhbb protein	INHBB	chr5:9423919-9425918
CUST_12339_PI429674670	9.5197e-05	3.53914	down	ENSORLT00000024966	interferon regulatory factor 5	IRF5	scaffold1365:20782-35783
CUST_19489_PI429674670	0.000763979	3.53334	down	ENSORLT00000026458	Small nucleolar RNA SNORD88 [Source:RFAM;Acc:RF00604]	SNORD88	chr8:3517962-3518859
CUST_17398_PI429674670	0.000637638	3.53064	down	ENSORLT00000007821	myosin heavy chain	MYHB	chr8:8953749-9057567
CUST_24718_PI429674670	8.70748e-05	3.52925	down	olbr31o08,OLA08-Ho16	---NA---		chr14:21085511-21087541
CUST_8859_PI429674670	0.000211042	3.52475	up	ENSORLT00000020624,olbr43k03	acylphosphatase organ-common type isozyme variant 1	ACYP1	chr22:12892667-12894565
CUST_1898_PI429674670	0.000303519	3.52281	down	ENSORLT00000012256,olte61e10	dash family	CRY-DASH	chr20:16390086-16395424
CUST_23337_PI429674670	7.13268e-05	3.51735	down	oleb61d02	---NA---		chr5:30279004-30279703
CUST_19996_PI429674670	0.000110186	3.51683	down	olvl7a06,olec38n01,OLA03-Jh05,OLA04-Gh14,OLA04-Ja09,OLA06-Bo16,OLA06-Cm15,OLA06-Gg03,OLA07-Dg12,OLA07-Go01,OLA08-Hk17	ribosomal protein l14	RPL14	scaffold4676:1731-3218
CUST_16458_PI429674670	8.66594e-05	3.51663	down	ENSORLT00000006726,olbr10e01	unnamed protein product [Tetraodon nigroviridis]		chr1:16629314-16689049
CUST_15739_PI429674670	0.00017173	3.51443	down	ENSORLT00000005842,olova60p02	nucleolin	NCL	chr17:5604175-5613621
CUST_17490_PI429674670	0.000464421	3.47967	up	ENSORLT00000007927,oleb35j04,oleb59f05,OLA04-Am01	0610030e20rik protein	C2ORF68	chr9:11725254-11737780
CUST_9065_PI429674670	0.000270002	3.47915	down	ENSORLT00000020856	monocarboxylate transporter 1	SLC16A1	chr7:26462157-26472259
CUST_19718_PI429674670	0.000173578	3.47346	down	ENSORLT00000026123	U2 spliceosomal RNA [Source:RFAM;Acc:RF00004]	U2	scaffold2356:7671-7862
CUST_7387_PI429674670	0.000496989	3.4698	up	ENSORLT00000018892,ENSORLT00000018894,olova47p15	hydroxysteroid (17-beta) dehydrogenase 7	HSD17B7	chr4:28169779-28175300
CUST_7034_PI429674670	0.000623655	3.46894	down	ENSORLT00000018463,oleb64e08,olec45e17	nuclear factor interleukin-3-regulated protein	NFIL3	chr1:38696847-38704821
CUST_20799_PI429674670	0.00060547	3.46281	up	olte9k01	---NA---		chr16:1679997-1680585
CUST_22868_PI429674670	9.96132e-05	3.46119	up	oleb7j13,OLA03-Ei06	---NA---		ultracontig72:3353929-3355190
CUST_10789_PI429674670	0.000939382	3.46066	up	ENSORLT00000002298,olec14e09,olec22c05,OLA03-Cp15,OLA06-Jc10	novel protein	C17ORF67	chr1:4271757-4275444
CUST_25786_PI429674670	0.000902744	3.4605	up	OLA03-Dg24			chr8:295298-295848
CUST_26409_PI429674670	0.000696731	3.45736	down	OLA04-Ig22			chr11:6313410-6313818
CUST_23240_PI429674670	0.000304982	3.45352	up	oleb15f09	---NA---	#N/A	chr21:5225251-5231755
CUST_16942_PI429674670	0.000596442	3.45102	down	ENSORLT00000007279,olova18i17,olova63i21,olova55j01	neprilysin	MME	chr13:12080622-12116187
CUST_2440_PI429674670	0.000707906	3.44714	down	ENSORLT00000012901,oleb14g13,olec14a20,olova13b05	c1orf51 protein	C1ORF51	chr16:15859875-15867181
CUST_831_PI429674670	0.000113251	3.44669	up	ENSORLT00000011011	zinc finger protein 197- partial		chr8:11956495-11957780
CUST_17_PI430008357	0.000124593	3.44612	down	XM_004085301	peropsin	RRH
CUST_26643_PI429674670	0.000207993	3.43654	up	OLA06-Gc14			chr2:7122356-7122873
CUST_19719_PI429674670	0.000173578	3.43538	down	ENSORLT00000026122	U2 spliceosomal RNA [Source:RFAM;Acc:RF00004]	U2	scaffold2086:13511-13702
CUST_27742_PI429674670	3.0682e-05	3.43432	up	OLA08-Fa07	guanine nucleotide-binding protein g g g subunit gamma-t2-like	GNGT2
CUST_1921_PI429674670	0.000397835	3.4342	down	ENSORLT00000012283,olova37o01	deah (asp-glu-ala-his) box polypeptide 32	DHX32	chr19:10858669-10863971
CUST_27181_PI429674670	0.000130057	3.43383	up	oleb4m04	dicarbonyl l-xylulose reductase
CUST_2920_PI429674670	6.16493e-05	3.43358	up	ENSORLT00000013492,ENSORLT00000013496,oleb40e11,olova34n23	synaptogyrin 1	SYNGR1	chr1:28890190-28927399
CUST_343_PI429674670	0.000225235	3.43237	up	ENSORLT00000010408,ENSORLT00000010409,oleb21a02	cysteine and glycine-rich protein 2	CSRP2	chr7:13529783-13535952
CUST_8789_PI429674670	4.82931e-05	3.42345	down	ENSORLT00000020543,ENSORLT00000020545,olbr32p07,olec58a09,OLA07-Ah14	cryptochrome 1a	CRY1	chr23:20203440-20219408
OLD_PROBE1558	5.15725e-05	3.42114	up	ENSORLT00000009664	nk3 homeobox 2	NKX3-2	chr15:22154202-22155404
CUST_18982_PI429674670	0.000191151	3.41981	up	ENSORLT00000009663,olec30d02	sodium hydrogen exchanger 1	SLC9A1	chr11:16708952-16722021
OLD_PROBE1354	2.8527e-05	3.41555	down	ENSORLT00000006562,olbr18a22	lag1 ceramide synthase 2	LASS2	chr4:8883380-8898596
CUST_9061_PI429674670	2.2794e-05	3.41452	down	ENSORLT00000020852	adherens junctions transmembrane protein isoform 2	SI:CH211-95O16.2	chr23:20836802-20893541
CUST_8830_PI429674670	0.000984089	3.41402	up	ENSORLT00000020592	zinc finger protein 385d		chr16:27664735-27681772
CUST_12325_PI429674670	6.58852e-05	3.40247	up	ENSORLT00000024944,olec20f24,olec34f04,OLA03-Mj22,OLA04-Gn10	blue-green sensitive visual pigment rh2b	RH2-B	ultracontig62:1610455-1614100
CUST_16300_PI429674670	0.000265852	3.40231	down	ENSORLT00000006532	kiaa0947 protein	KIAA0947	chr16:9160235-9171632
CUST_16412_PI429674670	0.000125126	3.39345	up	ENSORLT00000006670,ENSORLT00000006673,ENSORLT00000006717,ENSORLT00000006718,olea44d08,oleb43p15,oleb8j19,olova43d15,OLA03-Kk20	nucleoside diphosphate kinase homolog 5	NME5	chr10:13042691-13055244
CUST_24153_PI429674670	0.000320012	3.3891	up	olea46h11	---NA---		chr6:24498468-24501967
CUST_12151_PI429674670	0.000137881	3.38821	up	ENSORLT00000024719,olec61f16	transmembrane and tetratricopeptide repeat containing 3	TMTC3	ultracontig72:3355439-3378220
CUST_4237_PI429674670	5.69621e-05	3.38742	up	ENSORLT00000015050,ENSORLT00000015055,ENSORLT00000015057,ENSORLT00000015060	cell line derived transforming sequence-like	MCF2L	chr21:11254307-11279332
CUST_21484_PI429674670	1.51785e-05	3.38619	up	olova52k04	---NA---		scaffold3091:930-1170
CUST_18774_PI429674670	0.000524577	3.38561	up	ENSORLT00000009428	loc443719 protein	BTBD17	chr8:10179302-10182208
CUST_19377_PI429674670	0.000723706	3.38361	down	ENSORLT00000026603	Small nucleolar RNA SNORA44 [Source:RFAM;Acc:RF00405]	SNORA44	chr11:17630839-17640338
CUST_25538_PI429674670	6.23525e-05	3.3785	down	olbr23o12	---NA---		chr7:22843841-22846906
CUST_10079_PI429674670	7.50761e-05	3.36574	down	ENSORLT00000022067,oleb6g10,olte62k09,OLA03-Np09,OLA04-Gk21	ras-related protein rab-10	RAB10	chr24:17943675-17961871
CUST_20341_PI429674670	0.000115237	3.36402	up	olte54o03	nucleotide-binding oligomerization domain containing 2-like	#N/A	chr1:27898998-27903258
OLD_PROBE2162	3.75822e-05	3.35474	up	oleb16i18	---NA---	#N/A	chr11:8270854-8341739
CUST_19594_PI429674670	0.000196425	3.35423	down	ENSORLT00000026268	Small nucleolar RNA SNORD65 [Source:RFAM;Acc:RF00571]	SNORD65	chr14:8958219-8960799
CUST_22892_PI429674670	0.000158226	3.35324	down	oleb63m09,OLA03-Ia03	inhibitor of growth member 3	ING3	scaffold3001:1324-6973
CUST_5906_PI429674670	8.70748e-05	3.35253	down	ENSORLT00000001711,ENSORLT00000001714,ENSORLT00000001720,olte69h02	ras association and dil domains	RADIL	chr8:2680661-2695297
CUST_23813_PI429674670	0.000234288	3.349	up	olea49d05	type ii cytoskeletal 8	SI:DKEY-222F2.1	scaffold1720:5358-12283
CUST_23700_PI429674670	5.43923e-05	3.34804	down	olea8o23,OLA03-Jj06	---NA---		chr1:16791097-16791281
CUST_7789_PI429674670	0.000665883	3.33505	down	ENSORLT00000019360,oleb58b17	armadillo repeat containing 6	ARMC6	chr17:23378909-23382457
CUST_27602_PI429674670	1.36727e-05	3.33058	up	OLA06-Bg02	guanine nucleotide-binding protein g g g subunit gamma-t2-like
CUST_16543_PI429674670	0.000273101	3.33023	down	ENSORLT00000006819,ENSORLT00000006827,olova41a04,olte66l13	---NA---		chr1:16781938-16790727
CUST_23059_PI429674670	0.000699517	3.32982	up	oleb4h20,OLA06-Ch06,OLA06-De10,OLA06-Ia08	---NA---		chr17:12789976-12790499
CUST_9711_PI429674670	0.000696731	3.32809	up	ENSORLT00000021628	type alpha 1	COL12A1	chr24:16443686-16532940
CUST_2759_PI429674670	0.000653562	3.32435	down	ENSORLT00000013299,OLA08-Do21	mitogen-activated protein kinase kinase kinase 4	MAP3K4	chr15:24710716-24729587
CUST_10295_PI429674670	0.000188198	3.31495	up	ENSORLT00000022333,olec21h20,olvl61h16	charged multivesicular body protein 5	CHMP5	chr17:30649574-30654629
CUST_17640_PI429674670	0.000161803	3.31459	down	ENSORLT00000008097,olvl34h17,OLA04-Bi17	sex hormone-binding globulin	SHBG	chr18:14697294-14704086
OLD_PROBE933	0.000369289	3.31231	up	ENSORLT00000024113,OLA04-Bj09	hypothetical protein BRAFLDRAFT_57245 [Branchiostoma floridae]		ultracontig85:557786-575799
CUST_3238_PI429674670	0.000693542	3.30722	down	ENSORLT00000013876,olbr10n01	gamma-aminobutyric acid rho 2	GABRR2	chr22:3699168-3757993
CUST_18277_PI429674670	0.000405263	3.30503	up	ENSORLT00000008858	heparan sulfate 3-o-sulfotransferase 2	HS3ST2	chr19:7390089-7396344
CUST_21435_PI429674670	0.000968404	3.30391	down	olova6e16	---NA---		chr19:20507897-20508154
CUST_23052_PI429674670	3.85198e-05	3.29969	up	oleb41i03	ladinin 1	#N/A	chr7:13548250-13553503
CUST_19206_PI429674670	0.000657739	3.29101	up	ENSORLT00000009933,olvl24f04	alpha-aminoadipate aminotransferase	AADAT	chr18:19044339-19051163
CUST_18427_PI429674670	0.000495383	3.29004	down	ENSORLT00000009026,olte16n01	zinc mynd-type containing 19	ZMYND19	chr12:11851106-11857852
CUST_13780_PI429674670	4.12868e-05	3.28475	up	ENSORLT00000003449,olbr1h17	chibby homolog 1	CBY1	chr19:727842-729537
OLD_PROBE159	0.000164891	3.2838	down	ENSORLT00000012820,olbr45m16,olova29f17	fbxo11 protein	FBXO11	chr19:11469837-11481240
CUST_2073_PI429674670	0.000613062	3.28146	down	ENSORLT00000012470	sh3 and multiple ankyrin repeat domains 2 isoform 1	SHANK2	chr6:15265374-15355699
CUST_14772_PI429674670	2.8527e-05	3.27527	down	ENSORLT00000004641,OLA03-Jp22	polycomb group ring finger 5	PCGF5	chr15:13932893-13944197
CUST_24017_PI429674670	0.000611692	3.27405	up	olea9g22	---NA---		chr24:8556562-8556813
CUST_22264_PI429674670	0.000366193	3.27353	down	olec39e08	solute carrier family 13 (sodium sulfate symporters) member 4	SLC13A4	scaffold2749:10869-11417
CUST_13094_PI429674670	0.000585237	3.27316	down	ENSORLT00000002618,olbr54m18,olbr11l06	cofilin-2	CFL2	chr10:7531762-7535574
CUST_9023_PI429674670	8.70748e-05	3.27294	down	ENSORLT00000002082,olbr50m24,olea36o07,oleb62i11,olte32o02,OLA03-Hl04,OLA05-Dn13	transmembrane 9 superfamily member 2	TM9SF2	chr10:6814820-6831412
CUST_3156_PI429674670	4.22989e-05	3.26968	down	ENSORLT00000013771	rho-related btb domain-containing protein 2	RHOBTB2	chr9:16642185-16647026
CUST_2118_PI429674670	2.39773e-05	3.26935	up	ENSORLT00000012529,ENSORLT00000012531,olea32b03,OLA07-Fn16	cyclin h	CCNH	chr9:14490645-14517850
CUST_26173_PI429674670	0.000451396	3.26182	up	OLA03-Pa08			chr12:10239447-10240017
CUST_4563_PI429674670	0.000106192	3.26148	down	ENSORLT00000015438,ENSORLT00000015440,olbr2e23,olte48e21	t-complex 11 -like 1	TCP11L1	chr6:18974334-18982876
CUST_22488_PI429674670	0.00095882	3.25716	down	olec63n16	---NA---		chr12:23712628-23713376
CUST_27656_PI429674670	3.43952e-05	3.25463	up	OLA06-Jd22	guanine nucleotide-binding protein g g g subunit gamma-t2-like
CUST_27498_PI429674670	5.13883e-05	3.25421	up	OLA03-If17	guanine nucleotide-binding protein g g g subunit gamma-t2-like
CUST_24410_PI429674670	8.23739e-05	3.24817	up	olbr61k13,oleb3g19	---NA---		chr23:5968295-5974178
CUST_2443_PI429674670	0.000152959	3.2479	up	ENSORLT00000012906	transcription factor maf	MAF	chr6:15777954-15778935
OLD_PROBE1083	2.8527e-05	3.24172	up	ENSORLT00000002564	relaxin insulin-like family peptide receptor 3-like	RXFP3	chr3:10947412-10949693
CUST_24243_PI429674670	0.00020385	3.24139	down	olea31a04	---NA---		chr5:30278714-30278832
CUST_5851_PI429674670	4.19558e-05	3.23841	up	ENSORLT00000017033,ENSORLT00000017036,olova43h19,OLA03-Op23	pannexin 1	PANX1	chr1:33403328-33407773
CUST_25645_PI429674670	0.000264044	3.23822	down	olbr15p03	---NA---		chr5:4202602-4228902
CUST_4905_PI429674670	0.000224223	3.2269	up	ENSORLT00000015868,ENSORLT00000015870,ENSORLT00000015872	tubulin delta chain	TUBD1	chr13:24441991-24447798
OLD_PROBE2227	0.000693234	3.22606	up	oleb30l24	---NA---		scaffold3277:3150-7100
CUST_6951_PI429674670	0.000246896	3.22587	down	ENSORLT00000018359,ENSORLT00000018361,ENSORLT00000018363,olea28f21	family with sequence similarity member b	FAM118B	chr13:28579708-28588160
CUST_18961_PI429674670	0.000484846	3.22002	down	ENSORLT00000009639,olea35k21	mgc11257 protein	C7ORF50	chr19:8234055-8243350
CUST_13758_PI429674670	0.00015493	3.21797	down	ENSORLT00000003420,ENSORLT00000003423,olte36f22	sperm-associated antigen 1	SPAG1	chr16:1869269-1894219
CUST_9843_PI429674670	0.00025805	3.21423	up	ENSORLT00000021781,olbr11d02,OLA04-Dp24,OLA05-Dh17	adenylate cyclase		chr23:23838851-23842526
CUST_15958_PI429674670	0.000996247	3.2124	down	ENSORLT00000006118	adenylosuccinate synthetase isozyme 2	ADSS	chr15:16177565-16196955
CUST_22172_PI429674670	0.000555929	3.20758	up	olec55l10	novel protein vertebrate type alpha 3		chr21:584066-584882
CUST_10215_PI429674670	0.000195273	3.20529	up	ENSORLT00000022245	protocadherin 8	PCDH8	chr21:25985228-25988266
CUST_8785_PI429674670	0.000409163	3.20347	down	ENSORLT00000020539,ENSORLT00000020540	bcl2-related ovarian killer	BOK	chr17:25480113-25486603
CUST_27443_PI429674670	1.12148e-05	3.20337	up	olvl54a03	---NA---
CUST_19501_PI429674670	0.00030753	3.20177	down	ENSORLT00000026442	Small nucleolar RNA SNORD103/SNORD85 [Source:RFAM;Acc:RF00188]	SNORD103	chr11:17630839-17640338
CUST_1313_PI429674670	0.000953551	3.19845	down	ENSORLT00000011560,olec49j17,olova20k23,olvl28b05,olbr49i06	tissue inhibitor of metalloproteinase 3	TIMP3	chr23:1515488-1637999
CUST_21897_PI429674670	0.00061385	3.19671	down	olova52a09	39s ribosomal protein mitochondrial precursor		ultracontig223:8805-9824
OLD_PROBE1593	5.69621e-05	3.19036	down	olbr12f08,olec44l24	---NA---	#N/A	chr11:23264982-23267509
CUST_974_PI429674670	0.000107385	3.18951	down	ENSORLT00000011167	small subunit processome component 20 homolog	UTP20	chr23:900415-930439
CUST_19811_PI429674670	0.000320407	3.18923	down	ENSORLT00000026001	-	-	chr4:12358481-12358568
CUST_27764_PI429674670	0.000264347	3.18578	down	OLA08-Ie11	---NA---
CUST_18048_PI429674670	0.000553128	3.1852	down	ENSORLT00000008587,ENSORLT00000008589,ENSORLT00000008591,oleb35c07,olte3f19,OLA03-Da22	lim domain kinase 2	LIMK2	chr9:12312772-12328474
CUST_25680_PI429674670	7.78382e-05	3.18372	up	olbr12i03	---NA---		scaffold4955:714-1453
CUST_11487_PI429674670	4.19558e-05	3.18151	up	ENSORLT00000023857	echinoderm microtubule-associated 6	EML6	scaffold2080:1525-6385
CUST_23755_PI429674670	0.00061385	3.17798	down	olea58i04	---NA---		chr7:26473443-26473712
DCP_20_7	0.000184728	3.17794	up
CUST_5539_PI429674670	0.000411655	3.17408	down	ENSORLT00000016638,ENSORLT00000016640,oleb14g16	fibroblast growth factor receptor 2	FGFR2	chr15:28686285-28720664
CUST_19153_PI429674670	0.000970045	3.17116	down	ENSORLT00000009862,ENSORLT00000009864,ENSORLT00000009865,olec21o13,OLA03-Jf11,OLA03-Lc12	guanylyl cyclase	GC3	chr14:16139894-16176161
OLD_PROBE2390	0.000273101	3.16974	down	oleb65f24	dual specificity phosphatase 16
CUST_17082_PI429674670	0.000109677	3.1696	down	ENSORLT00000007444	prolactin receptor	PRLRA	chr12:9153691-9166663
OLD_PROBE2990	0.000179651	3.1666	up	olte27j11	---NA---	#N/A	ultracontig90:1527858-1540129
CUST_16800_PI429674670	3.20336e-05	3.16635	down	ENSORLT00000007112,ENSORLT00000007113,olte10k11,OLA06-Fl06	slowmo homolog 2	SLMO2	chr5:9942875-9946565
CUST_3967_PI429674670	0.00017354	3.15826	up	ENSORLT00000014729,olec9f15	abi gene member 3 binding protein isoform 2	ABI3BP	chr21:10423551-10459503
CUST_24098_PI429674670	0.000262115	3.15337	down	olea56k12	---NA---		chr9:25541714-25541897
CUST_16954_PI429674670	0.000269348	3.14957	up	ENSORLT00000007291,ENSORLT00000007294,ENSORLT00000007295,olea18l13,oleb20a01,OLA03-Md19	progestin and adipoq receptor family member iv	PAQR4	chr19:6422162-6443435
CUST_381_PI429674670	0.000695591	3.14851	up	ENSORLT00000010455,ENSORLT00000010457	troponin slow skeletal muscle		chr7:13542305-13545334
CUST_9536_PI429674670	0.000849156	3.14168	up	ENSORLT00000021422,olbr4g08,olbr21h03,oleb42m08,olte55b10	chromosome 1 open reading frame 95	C1ORF95	chr24:16056259-16072387
CUST_27640_PI429674670	2.2794e-05	3.13812	up	OLA06-Gf19	guanine nucleotide-binding protein g g g subunit gamma-t2-like
CUST_19457_PI429674670	0.000621273	3.1369	down	ENSORLT00000026512,olea23k13,OLA06-Ep09,OLA08-Bj17	Small nucleolar RNA SNORD31 [Source:RFAM;Acc:RF00089]	SNORD31	chr18:12519736-12523775
CUST_19907_PI429674670	6.19187e-05	3.13561	down	ENSORLT00000025179,oleb21h17,oleb23a22	NFS1 nitrogen fixation 1 homolog (S. cerevisiae) [Source:HGNC Symbol;Acc:15910]	NFS1	ultracontig95:20601-27563
CUST_3802_PI429674670	8.66594e-05	3.1356	down	ENSORLT00000014530,olbr25n15	non-structural maintenance of chromosomes element 4 homolog a	NSMCE4A	chr15:26266001-26272999
CUST_14256_PI429674670	5.69621e-05	3.12928	down	ENSORLT00000004016	mitochondrial translational release factor 1	MTRF1	chr2:21961314-21965736
CUST_301_PI429674670	0.000354139	3.12914	up	ENSORLT00000010361	moesin	MSN	chr10:18364083-18371809
CUST_3589_PI429674670	0.000113879	3.12869	down	ENSORLT00000014274,olea37n08,olvl13b17	nadph--cytochrome p450 reductase	POR	chr13:21787847-21801954
CUST_6365_PI429674670	3.75822e-05	3.11808	up	ENSORLT00000017638,olea38i10	brachyury homolog	NTLA	chr11:26715855-26718219
CUST_21189_PI429674670	0.00047061	3.1165	down	olte31o24	---NA---		chr8:24233926-24234567
CUST_24058_PI429674670	0.000722127	3.1163	up	olea61p24	---NA---		chr19:2856280-2856714
CUST_27636_PI429674670	2.87706e-05	3.11354	up	OLA06-Gb06	---NA---
CUST_13256_PI429674670	0.00018516	3.11203	down	ENSORLT00000002808	retinal degeneration 3	RD3	chr10:7734144-7735262
CUST_319_PI429674670	0.000145656	3.10999	up	ENSORLT00000001039,ENSORLT00000001040	transmembrane protein 17	TMEM17	chr9:1852576-1854896
CUST_15893_PI429674670	8.18643e-05	3.10932	down	ENSORLT00000006033,olea25k17	multidrug and toxin extrusion protein 1	SLC47A1	chr13:9799493-9813989
CUST_13879_PI429674670	7.59943e-05	3.10872	down	ENSORLT00000003572,olea4e18,olova16i16,olte32a12,OLA05-Cb15,OLA06-Ao22,OLA06-Be01,OLA06-Dl06,OLA08-Bd19	alpha 1c	TUBA1C	chr15:11702067-11704577
CUST_3551_PI429674670	3.96915e-05	3.10755	up	ENSORLT00000014230	beta-1 adrenergic receptor	ADRB1	chr9:16998405-16999533
CUST_12772_PI429674670	0.000149649	3.10126	up	ENSORLT00000025518,ENSORLT00000025519,ENSORLT00000025520,ENSORLT00000025522,olbr53f07,olbr55p11,olbr34a09,OLA03-Lp20,OLA04-Ab22	glycoprotein m6a	GPM6A	ultracontig115:4935191-4967195
CUST_2036_PI429674670	0.000364114	3.09939	up	ENSORLT00000012423,OLA03-Fe20,OLA03-Gk01	s100-a1	S100A10A	chr16:15474469-15476005
CUST_27333_PI429674670	0.000154671	3.09562	down	olova55i12	zinc finger protein 45-like
CUST_8298_PI429674670	0.000314666	3.09442	down	ENSORLT00000019967,oleb25h12	kiaa1718 protein	JHDM1D	chr23:17770939-17800275
CUST_21536_PI429674670	0.000858116	3.08505	up	olova45l22	---NA---	#N/A	scaffold1021:36469-38625
CUST_25218_PI429674670	0.000335903	3.08468	up	olbr50i14	---NA---		chr9:7840283-7840404
CUST_19116_PI429674670	0.000608917	3.08355	up	ENSORLT00000009822	nuclear receptor subfamily group member 2	NR1D2	chr7:12716918-12722284
CUST_25884_PI429674670	0.000302166	3.08169	down	OLA03-Gg09			chr23:21441600-21441654
CUST_9863_PI429674670	2.2794e-05	3.07978	up	ENSORLT00000021802	v-type proton atpase subunit s1-like protein	ATP6AP1L	chr5:33757045-33757537
CUST_23277_PI429674670	0.00090201	3.07885	up	oleb8k24,OLA03-Hi01	---NA---		chr24:1838273-1838800
CUST_18661_PI429674670	0.000161754	3.07613	up	ENSORLT00000009295,olec15e03	fk506 binding protein 22 kda	FKBP14	chr16:12981839-12983516
CUST_8253_PI429674670	3.29711e-05	3.07574	down	ENSORLT00000019919,olbr46h24,olte39k05,OLA05-Dn22	origin recognition complex subunit 5	ORC5	chr23:17673203-17683107
OLD_PROBE1915	0.00026287	3.07511	down	olbr60p12,OLA07-Ad06	cocaine- and amphetamine-regulated transcript	CARTPT	chr11:3414135-3485084
CUST_3792_PI429674670	0.000171299	3.06991	up	ENSORLT00000014516,oleb43m19,OLA03-Cn01,OLA03-Lc14	type alpha 2	COL6A2	chr17:17512612-17529942
CUST_25367_PI429674670	0.000140258	3.06913	down	olbr37j09	---NA---		chr15:13929835-13932882
CUST_24191_PI429674670	0.000531513	3.062	up	olea39e17	unnamed protein product [Tetraodon nigroviridis]		chr16:23693154-23693889
CUST_27567_PI429674670	1.99083e-05	3.0579	up	OLA04-Jo07	guanine nucleotide-binding protein g g g subunit gamma-t2-like
OLD_PROBE1338	0.000556231	3.05332	down	ENSORLT00000006247,ENSORLT00000006249,ENSORLT00000006251,olova10f01	cell division cycle 7-related protein kinase	CDC7	chr17:5888218-5892066
CUST_22223_PI429674670	0.000637642	3.05198	up	olec45i05	---NA---		chr4:31363387-31363560
CUST_15370_PI429674670	0.000440122	3.05107	up	ENSORLT00000000537,olte19i22	hypothetical protein BRAFLDRAFT_71028 [Branchiostoma floridae]		chr2:15398137-15424318
CUST_9163_PI429674670	0.000106408	3.04994	down	ENSORLT00000020979,OLA03-Cf18,OLA03-Ik20,OLA03-Jd12,OLA03-Jd15,OLA04-Cf14,OLA04-Cn15,OLA04-Do07,OLA04-Gg16,OLA05-Af02,OLA05-Af20,OLA05-Ag10,OLA05-Bm17,OLA05-Bp07,OLA05-Bp14,OLA05-Cm16,OLA05-Da12,OLA05-Dg06,OLA05-Dj17,OLA05-Fd12,OLA05-Fl15,OLA05-Fp01,OLA05-Ga12,OLA05-Ga22,OLA05-Gf13,OLA05-Gh20,OLA05-Gj10,OLA05-Gj21,OLA05-Gl01,OLA05-Gm14,OLA05-Go02,OLA05-Hc13,OLA06-Bd01,OLA06-Gi17,OLA06-Hl23,OLA06-…	---NA---		chr8:23383775-23426794
CUST_27265_PI429674670	2.4046e-05	3.04907	up	olec61p14	guanine nucleotide-binding protein g g g subunit gamma-t2 precursor
CUST_25579_PI429674670	0.000516966	3.04776	up	olbr20e02	retrotransposable element tf2 155 kda protein type 1-like		ultracontig134:176427-177169
OLD_PROBE490	4.39378e-05	3.04572	up	ENSORLT00000017667,oleb16g13,OLA03-Jp16,OLA03-Ki01,OLA03-22,OLA03-Qn15	red sensitive opsin		chr5:26983114-27024321
CUST_12725_PI429674670	3.6315e-05	3.04068	up	ENSORLT00000025460	protocadherin fat 4	FAT4	ultracontig115:4231576-4331186
CUST_27544_PI429674670	3.96477e-05	3.03782	up	OLA04-Ek23	guanine nucleotide-binding protein g g g subunit gamma-t2-like
CUST_8002_PI429674670	0.000154712	3.02635	up	ENSORLT00000019620,olbr22d22	leucine rich repeat neuronal 2	LRRN2	chr5:28465284-28477229
CUST_14669_PI429674670	0.000253448	3.02622	up	ENSORLT00000004516,olea53b24,OLA05-Hn02	baculoviral iap repeat-containing protein 5	BIRC5	chr19:2334251-2336208
OLD_PROBE779	0.000946767	3.02617	down	ENSORLT00000022395,olova12k06	solute carrier family member 3		chr21:26859643-26866062
CUST_3177_PI429674670	0.000687551	3.02374	down	ENSORLT00000000138	kinesin family member 5c	KIF5C	chr2:6302157-6322859
CUST_7090_PI429674670	0.000190838	3.0207	down	ENSORLT00000018534,olbr60c07,oleb45g17,OLA04-Ag07,OLA04-Bc18,OLA07-Ei24,OLA07-Hh04	proline-rich nuclear receptor coactivator 2	PNRC2	chr16:21410908-21414507
CUST_17589_PI429674670	4.95385e-05	3.01952	up	ENSORLT00000008044,olec47k12,OLA04-Jn05,OLA07-Bb22,OLA08-Fc05	guanine nucleotide binding protein (g protein) beta polypeptide 3	GNB3	chr11:15083924-15091123
CUST_10028_PI429674670	0.000113682	3.01663	up	ENSORLT00000022006,OLA06-Bk15	fibrinogen c domain containing 1	FIBCD1	chr9:31728791-31736726
CUST_23716_PI429674670	4.38742e-05	3.01593	down	olea64o18	secretory carrier membrane protein 2	SCAMP2	scaffold2915:3242-9940
CUST_13171_PI429674670	0.000617376	3.01458	up	ENSORLT00000002709,olbr26b24,OLA04-Cd03	speg complex locus	SPEG	chr2:20331127-20395980
CUST_25533_PI429674670	4.39378e-05	3.01179	down	olbr24d17	unnamed protein product [Tetraodon nigroviridis]		chr10:13739682-13740722
CUST_5122_PI429674670	0.000219933	3.01032	up	ENSORLT00000016129,ENSORLT00000016130,ENSORLT00000016133,ENSORLT00000016134	solute carrier family 25 (mitochondrial phosphate carrier) member 25	SLC25A25	chr12:24044344-24062661
CUST_11783_PI429674670	0.00017842	3.00744	down	ENSORLT00000024250	novel protein	SI:DKEY-33C12.4	scaffold811:41768-44084
CUST_10957_PI429674670	0.00037697	3.00552	down	ENSORLT00000023171,olte7b04	kelch-like 15	KLHL15	scaffold6095:847-3249
CUST_19147_PI429674670	0.000164969	3.0019	up	ENSORLT00000009854,ENSORLT00000009857,oleb32m16,OLA05-Ba10	rna (guanine-9-) methyltransferase domain containing 3	RG9MTD3	chr18:19011613-19014962
CUST_18711_PI429674670	0.000159377	3.00151	up	ENSORLT00000009354,oleb6m24,olec36m13,olova54l07,OLA04-Fa04	myosin light polypeptide 6	MYL6	chr7:12135728-12143634
CUST_19964_PI429674670	0.000202728	3.00055	up	ENSORLT00000023542,OLA05-Hp13	TPX2, microtubule-associated, homolog (Xenopus laevis) [Source:HGNC Symbol;Acc:1249]	TPX2	ultracontig90:938626-940862
CUST_24080_PI429674670	0.000813705	2.99781	down	olea59l22	---NA---		chr11:10542508-10543273
OLD_PROBE2877	0.000819355	2.99133	down	olte11e23	#N/A	#N/A	scaffold1746:6450-11103
CUST_26269_PI429674670	0.00078049	2.99082	down	OLA04-Bc24			chr2:28582367-28582855
CUST_14499_PI429674670	0.000716232	2.99017	down	ENSORLT00000004300,ENSORLT00000004301,ENSORLT00000004303	phosphatidylinositide phosphatase sac1	SACM1L	chr16:3671123-3692952
CUST_25915_PI429674670	0.000156196	2.99002	up	OLA03-Hc05			chr1:27166939-27167522
CUST_20863_PI429674670	0.000198291	2.98939	down	olte68e04	---NA---		chr16:1868772-1868890
OLD_PROBE2114	0.00023863	2.98811	up	olea59p01	---NA---	#N/A	chr16:21313641-21314724
CUST_11948_PI429674670	0.000192606	2.98692	down	ENSORLT00000024452,olbr1c22,olova43j06,OLA05-Fg16,olova6d13,OLA05-Fg16	ceramide glucosyltransferase	UGCG	scaffold639:73479-87899
CUST_12404_PI429674670	0.000132607	2.98692	down	ENSORLT00000025053,olova40b10,olova60i16	arfip1 protein	ARFIP1	ultracontig205:197494-204278
CUST_11070_PI429674670	0.000358652	2.98677	up	ENSORLT00000023319	gdp dissociation inhibitor 2	GDI2	ultracontig62:251806-257182
OLD_PROBE2229	8.24985e-05	2.98146	up	oleb30p06	PREDICTED: hypothetical protein [Danio rerio]		chr10:12406772-12412498
CUST_22281_PI429674670	0.000218698	2.98091	down	olec36d08	---NA---		chr3:13196678-13198700
CUST_13081_PI429674670	0.000622871	2.98011	up	ENSORLT00000002603,olvl54g03	cytochrome c oxidase subunit via polypeptide 1	ZGC:103594	chr8:3738564-3739660
CUST_3334_PI429674670	9.78291e-05	2.97829	down	ENSORLT00000001400	beta-adrenergic receptor kinase 2	ADRBK2	chr12:1229932-1258151
CUST_15065_PI429674670	0.000237534	2.97337	down	ENSORLT00000004997,olova9n23,OLA05-Gc16	atp-binding cassette sub-family d member 3	ABCD3	chr20:2976806-2992860
CUST_11367_PI429674670	4.22989e-05	2.97311	up	ENSORLT00000023703,oleb33m24,oleb53b03,OLA03-Mh22	guanine nucleotide-binding protein g subunit alpha-1	GNAT1	scaffold587:127675-131559
CUST_26986_PI429674670	2.92561e-05	2.9697	up	olbr40b17	---NA---
CUST_7448_PI429674670	0.000371218	2.96918	up	ENSORLT00000018961,olbr4k06	within bgcn homolog	WIBG	chr7:22507706-22511588
OLD_PROBE1730	3.60382e-05	2.96739	up	olbr32g24	---NA---		chr22:5604795-5605578
OLD_PROBE2220	0.000211184	2.96549	down	oleb29m05	kit ligand		ultracontig72:3199933-3243197
OLD_PROBE691	6.22372e-05	2.9649	down	ENSORLT00000020894	activin a type ic	ACVR1C	chr21:22672219-22682834
CUST_7907_PI429674670	0.000335981	2.96443	up	ENSORLT00000019502	coatomer protein subunit beta 2 (beta prime)	COPB2	chr13:31994424-32005664
CUST_18870_PI429674670	0.000462913	2.96283	up	ENSORLT00000009539,oleb54b04,OLA03-Ll16,OLA03-Mp16,OLA04-Al18,OLA06-El01	annexin a2	ANXA2A	chr6:12095605-12098845
CUST_5969_PI429674670	0.000936814	2.96118	up	ENSORLT00000017179,ENSORLT00000017180,ENSORLT00000017181,olec51e01,olova50n11,OLA03-Ko01,OLA05-Ec16,OLA05-Ha21	lamina-associated polypeptide 2 isoform beta	ZGC:92287	chr7:20944821-20957721
CUST_16630_PI429674670	0.000508186	2.95955	up	ENSORLT00000006919	nucleoredoxin-like protein 2	NXNL2	chr12:8220384-8221978
CUST_13014_PI429674670	0.000295292	2.95881	down	ENSORLT00000025812,olec62e13,olova24a13	rrp1 protein	RRP1B	ultracontig256:189099-200440
CUST_21155_PI429674670	0.00017141	2.95697	up	olte36c12	---NA---		chr2:14489855-14724675
CUST_13567_PI429674670	0.000132607	2.95354	down	ENSORLT00000003185,ENSORLT00000003187,ENSORLT00000003189,olbr16o07,olec34d12	ribosomal protein s6 polypeptide 3	RPS6KA3	chr20:524627-540043
CUST_27478_PI429674670	0.000366113	2.95351	up	OLA03-Fc16	---NA---
CUST_20838_PI429674670	0.00044225	2.95157	up	olte70i21	---NA---		chr21:22326368-22327045
CUST_1720_PI429674670	0.000946767	2.94669	down	ENSORLT00000012028,ENSORLT00000012031,ENSORLT00000012034,ENSORLT00000012036,olea60n05,OLA04-En18	chromatin modification-related protein meaf6	MEAF6	chr11:19365431-19371012
CUST_27537_PI429674670	2.2794e-05	2.94608	up	OLA04-Cn08	guanine nucleotide-binding protein g g g subunit gamma-t2-like
CUST_20924_PI429674670	0.000801385	2.94228	up	olte62k22,OLA06-Gh02	---NA---		chr18:22530772-22531095
CUST_11377_PI429674670	0.000319183	2.93697	down	ENSORLT00000023716	corin variant1	CORIN	ultracontig203:140451-157635
CUST_10004_PI429674670	3.25187e-05	2.93506	up	ENSORLT00000021979,oleb10o12,oleb51m21,olec6b18,OLA03-Eb18,OLA04-Eo02,OLA06-Hc16,OLA07-Cp18,OLA07-Db21	marcks-like 1	MARCKSL1	chr22:17364006-17366644
CUST_10445_PI429674670	0.000328132	2.92926	down	ENSORLT00000022529,olea49c05	ribose 5-phosphate isomerase a (ribose 5-phosphate epimerase)	RPIA	chr22:22186727-22193588
CUST_24495_PI429674670	0.000606613	2.92582	up	olbr54m23	---NA---		chr21:10830170-10831051
CUST_6641_PI429674670	0.000549379	2.92353	up	ENSORLT00000017977,ENSORLT00000017979,oleb38p24	beta-galactoside-binding lectin precursor	LGALS1	chr8:19491379-19503378
CUST_7747_PI429674670	0.00060552	2.92157	up	ENSORLT00000019307,ENSORLT00000019309,olova15e03	t-complex 11 like 2	TCP11L2	chr23:16969514-16978048
CUST_8279_PI429674670	0.000728325	2.92045	down	ENSORLT00000019947,oleb47n05,OLA03-Oe12	acylglycerol kinase	AGK	chr6:24603830-24607728
CUST_12165_PI429674670	0.000161754	2.91596	up	ENSORLT00000024735,olvl8d07	n-myc (and stat) interactor	NMI	scaffold1263:29187-32375
OLD_PROBE2626	0.000243821	2.91521	down	olec9f19	keratin associated protein 4-16-like		chr4:3149045-3150443
CUST_20669_PI429674670	0.000290471	2.91326	down	olte21h22	PREDICTED: hypothetical protein [Danio rerio]	#N/A	chr18:9667525-9669158
CUST_604_PI429674670	0.00052179	2.91272	down	ENSORLT00000010736,olova47o17	arsenic-transactivated protein 2	C1ORF156	chr15:22805133-22809355
OLD_PROBE922	0.000102606	2.91239	up	ENSORLT00000024001,olea26n04,OLA05-Dk07	cell division control protein 2 homolog	CDK1	scaffold521:57666-198553
CUST_697_PI429674670	7.78382e-05	2.91204	up	ENSORLT00000010838	transcriptional repressor scratch 2	SCRT1	chr16:14267316-14272772
CUST_25407_PI429674670	0.000163433	2.91104	up	olbr34k01,OLA03-Jc20	---NA---		chr11:20789432-20789702
CUST_25119_PI429674670	0.000876539	2.9076	up	olbr57o02	---NA---		chr5:596116-600516
CUST_2935_PI429674670	0.00048733	2.905	up	ENSORLT00000013511,olbr33h24,OLA03-Ci09,OLA03-Ci11,OLA03-Dp01,OLA03-Eg09,OLA03-En11,OLA03-Fc18,OLA03-Ji21,OLA03-Jo24,OLA04-Da03,OLA04-Dj11,OLA04-Ep03,OLA04-Gi05,OLA04-Gp03,OLA04-Hf17,OLA04-Hk04,OLA04-Jl18,OLA04-Jn23,OLA06-Ck14,OLA08-Dk14,OLA08-Ga16,OLA08-Hn02	fatty acid-binding brain		chr24:3909510-3910712
CUST_16128_PI429674670	0.000582658	2.90492	up	ENSORLT00000006332	class type member 1	ATP8B1	chr4:8479324-8491585
CUST_3277_PI429674670	7.28959e-05	2.90453	up	ENSORLT00000013921,olec43c04,OLA03-Pg12	nuclear autoantigenic sperm protein (histone-binding)	NASP	chr4:18888328-18893069
CUST_20028_PI429674670	0.000405263	2.9026	down	olvl5f07,OLA03-Cc07,OLA04-Jb12,OLA06-Ac20,OLA06-Am23,OLA06-Ao13,OLA06-Ao23,OLA06-Bn14,OLA06-Df12	stress-associated endoplasmic reticulum protein 1	#N/A	scaffold1321:25299-26601
CUST_6147_PI429674670	0.000237015	2.90212	up	ENSORLT00000001739	ae binding protein 1	AEBP1	chr12:1485622-1497666
CUST_3024_PI429674670	0.000446214	2.90076	down	ENSORLT00000013616,olea4n14,OLA06-Jo11	e3 ubiquitin-protein ligase rnf123	RNF123	chr5:19618677-19699564
CUST_9362_PI429674670	0.000996247	2.89813	down	ENSORLT00000021215,ENSORLT00000021216,OLA03-Ia13	tetratricopeptide ankyrin repeat and coiled-coil containing 2	TANC2	chr8:23900306-23924130
CUST_21023_PI429674670	0.000842011	2.89797	up	olte50f18	hypothetical protein BRAFLDRAFT_201897 [Branchiostoma floridae]		scaffold1159:36523-37269
CUST_10541_PI429674670	0.00042155	2.89689	down	ENSORLT00000022654,olbr31h18	chromosome 4 open reading frame 32	C4ORF32	chr22:24491555-24496146
CUST_21371_PI429674670	0.000436912	2.89586	up	olova7o01	ribonuclease h2 subunit c	#N/A	chr10:7766497-8069017
CUST_7365_PI429674670	0.00025101	2.8951	down	ENSORLT00000018866,olec36j23,olvl28m18,OLA05-Eo04,OLA07-Eb13,OLA07-Fo01	hepcidin		chr16:22400617-22401618
CUST_23083_PI429674670	5.28325e-05	2.89419	up	oleb36f23	matrix metallopeptidase 23b	MMP23B	scaffold1321:20987-23577
CUST_26472_PI429674670	0.000256087	2.89412	down	OLA05-Cd15	sorting nexin-10-like		chr11:10394862-10396125
CUST_13272_PI429674670	0.000269207	2.89278	down	ENSORLT00000002824,oleb53o07,olte21h24,OLA04-Jf03	phosphodiesterase 8b	PDE8B	chr12:2601294-2665068
CUST_15676_PI429674670	0.00017141	2.8925	up	ENSORLT00000005759,oleb12j07	splicing arginine serine-rich 1	SRSF1	chr13:9499738-9503207
CUST_27643_PI429674670	1.12148e-05	2.89104	up	OLA06-Gm12	guanine nucleotide-binding protein g g g subunit gamma-t2-like
CUST_17068_PI429674670	0.000777529	2.89026	down	ENSORLT00000007429,ENSORLT00000007432,olea1g22,olea43o10	homolog 3 ( coli)	FTSJ3	chr4:9796400-9808019
CUST_5745_PI429674670	0.000850327	2.88922	up	ENSORLT00000016902,oleb30d12,OLA03-Em24,OLA03-Jc21,OLA07-Eh12,OLA07-Ic17,OLA08-Em21	fatty acid-binding brain	FABP7A	chr22:7660067-7660959
CUST_1191_PI429674670	0.000237443	2.88833	down	ENSORLT00000001143	protein jade-1	PHF17	chr14:2604878-2628616
CUST_17383_PI429674670	0.000350924	2.88562	down	ENSORLT00000007808	phosphatidylinositol transfer membrane-associated 2	PITPNM2	chr9:11604759-11624377
CUST_20919_PI429674670	0.000133456	2.8822	up	olte63b07	gastrula zinc finger		scaffold2014:8516-11495
OLD_PROBE2140	0.000393538	2.88041	down	olea8e20	---NA---		ultracontig134:18068-24550
CUST_17066_PI429674670	0.00070236	2.87996	up	ENSORLT00000007427,olec26c18,olova51m17	fish virus induced trim protein		chr17:8276725-8279504
CUST_21004_PI429674670	7.91409e-05	2.87833	down	olte52l12	---NA---		scaffold701:61516-62273
OLD_PROBE2234	0.000224223	2.87654	up	oleb32i06	---NA---	#N/A	chr21:13349014-13350318
CUST_23141_PI429674670	0.000740136	2.87348	up	oleb29j01,oleb43m21	---NA---		chr6:13560697-13564529
CUST_14088_PI429674670	0.000578785	2.87071	down	ENSORLT00000003817,ENSORLT00000003819,olova43i07	stromal cell-derived factor 2	SDF2	chr14:8921971-8925012
CUST_6962_PI429674670	0.000135732	2.86721	down	ENSORLT00000018372,olova1c08	bms1 ribosome assembly protein	BMS1	chr19:21778086-21792201
CUST_24030_PI429674670	0.00018516	2.8664	up	olea6j06	---NA---		chr12:7303104-7321200
CUST_2003_PI429674670	0.000411655	2.86617	down	ENSORLT00000012383,olbr18g11	chromogranin b (secretogranin 1)		chr24:1793013-1795087
CUST_10478_PI429674670	0.000107718	2.86472	down	ENSORLT00000022572,oleb46f20,olte56g11,OLA05-Gl15	ras-related protein rab-8a	RAB8A	chr17:31746609-31752100
CUST_26718_PI429674670	0.000246775	2.86421	down	OLA06-Jl11	PREDICTED: uncharacterized protein LOC101169033		chr7:8674826-8676409
CUST_21943_PI429674670	0.000992014	2.86357	up	olova43l18	---NA---		chr1:29243350-29243564
CUST_6078_PI429674670	0.000861312	2.86266	down	ENSORLT00000017304,oleb26o13,olte63n23	ecotropic viral integration site 5	EVI5	chr4:25374382-25406766
CUST_23599_PI429674670	2.2794e-05	2.85756	up	oleb24d09	---NA---		chr1:36519083-36519497
CUST_4143_PI429674670	0.000734753	2.85561	down	ENSORLT00000014943,olova60e14,OLA03-Qn08	chromosome 12 open reading frame 45	C12ORF45	chr23:8423394-8429404
CUST_8347_PI429674670	0.000255853	2.8539	down	ENSORLT00000020024	fibronectin type iii and transmembrane containing protein 1	FNDC9	chr4:30264620-30289604
CUST_26063_PI429674670	2.05143e-05	2.85223	up	OLA03-Mb21			chr6:2499994-2500614
CUST_6137_PI429674670	0.000146432	2.85209	down	ENSORLT00000001738,olec43k03,OLA03-Ge18	dna damage-binding protein 1	DDB1	chr3:8580966-8631440
CUST_7536_PI429674670	0.000945825	2.84998	up	ENSORLT00000019062,olea9o20,oleb37i08,olvl58l12,OLA04-Ig11,OLA06-Hp01	equilibrative nucleoside transporter 1	ZGC:113383	chr3:33715440-33730956
CUST_14736_PI429674670	0.000327197	2.84045	up	ENSORLT00000004595,olec15e14	endou protein	SI:DKEY-222F8.3	chr17:4351567-4356866
CUST_13760_PI429674670	0.000743249	2.8376	up	ENSORLT00000003421,olte32p22	pre-mrna-processing factor 39	PRPF39	chr10:8201593-8208635
CUST_3456_PI429674670	0.000101097	2.83617	up	ENSORLT00000014123,olea54g03	transmembrane 4 superfamily member 1	TM4SF1	chr4:19317429-19323984
CUST_24348_PI429674670	7.75151e-05	2.83388	down	olbr9i22	squamous cell carcinoma antigen recognized by t cells	SART1	chr1:23782903-23868489
CUST_16973_PI429674670	0.000608188	2.83379	up	ENSORLT00000007322,OLA08-Ch11	traf3 interacting protein 3 isoform 1		chr7:10663625-10667121
CUST_4703_PI429674670	0.000310659	2.83161	down	ENSORLT00000015612	unnamed protein product [Tetraodon nigroviridis]		chr19:17648328-17648628
CUST_1674_PI429674670	0.000460885	2.83143	up	ENSORLT00000011979,olea15a09	acyl-coenzyme a binding domain containing 5	ACBD5	chr17:15460915-15477942
CUST_23342_PI429674670	2.81918e-05	2.8293	up	oleb60l17	---NA---		chr2:20910960-20911307
CUST_20674_PI429674670	0.00080517	2.82746	down	olte21b20,OLA06-Bm04	pentatricopeptide repeat domain 1	#N/A	chr1:26345363-26368147
CUST_9696_PI429674670	3.85198e-05	2.82699	down	ENSORLT00000021610	related ras viral (r-ras) oncogene homolog	RRAS	chr8:25279924-25287670
CUST_9748_PI429674670	2.2794e-05	2.82669	up	ENSORLT00000021666,olbr49a12	calcium voltage- r alpha 1e subunit		chr4:33933071-34050001
CUST_15555_PI429674670	0.000464421	2.82264	down	ENSORLT00000005605,ENSORLT00000005606	solute carrier family 12 (potassium-chloride transporter) member 5	SLC12A5	chr20:5117199-5167941
CUST_27720_PI429674670	8.62872e-05	2.82059	down	OLA08-Bh20	---NA---
CUST_15964_PI429674670	0.000709394	2.81975	down	ENSORLT00000006125,OLA07-An17,OLA07-Ce16	bcl2 adenovirus e1b 19 kda protein-interacting protein 3	BNIP3	chr12:7765860-7777248
CUST_22375_PI429674670	1.51785e-05	2.81292	up	olec20f16	---NA---	#N/A	chr18:26423639-26429254
OLD_PROBE2521	0.000171299	2.8126	up	olec37h11	nuclear apoptosis inducing factor 1	#N/A	chr1:929193-930792
CUST_4319_PI429674670	0.000181087	2.81066	down	ENSORLT00000015141,olova58i17	neuropeptide b	NPB	chr1:31553741-31554712
CUST_19109_PI429674670	3.96915e-05	2.81034	down	ENSORLT00000009816,olbr42e04,oleb9i10,OLA03-Ho06	---NA---		chr13:16083559-16138937
CUST_4444_PI429674670	0.000220258	2.80918	up	ENSORLT00000015297	transposase		chr14:22502358-22569048
CUST_25383_PI429674670	0.000184487	2.80628	down	olbr36i20	---NA---		chr16:17368152-17370626
CUST_26642_PI429674670	0.000872593	2.80587	up	OLA06-Gc04			chr17:2753916-2754248
CUST_21241_PI429674670	0.000723485	2.80567	up	olte26l05	PREDICTED: hypothetical protein LOC100535309 [Danio rerio]		chr18:25674279-25674925
CUST_19451_PI429674670	0.000164891	2.80186	down	ENSORLT00000026518,olbr24b06,OLA04-Ej13,OLA05-Fe05	Small nucleolar RNA SNORA32 [Source:RFAM;Acc:RF00421]	SNORA32	chr11:21211790-21216762
CUST_17080_PI429674670	0.000909169	2.80009	up	ENSORLT00000007442	calcium-binding protein 4	CABP1	chr1:17669830-17678936
OLD_PROBE3196	0.000791734	2.799	down	olte66j02	---NA---	#N/A	chr20:21998595-22054003
CUST_21802_PI429674670	1.93292e-05	2.797	up	olova11d23	---NA---		chr17:12508967-12509126
CUST_214_PI429674670	0.00015493	2.7968	down	ENSORLT00000010266,OLA08-In10	atp-binding sub-family a member 1	ABCA1	chr4:14331628-14331777
CUST_327_PI429674670	0.000538549	2.79669	down	ENSORLT00000010388,ENSORLT00000010391,olte21o16,OLA08-Hi01	daz associated protein 1	DAZAP1	chr4:14432450-14465899
CUST_25222_PI429674670	0.000240162	2.79608	up	olbr4p12	---NA---		chr16:20385561-20386061
CUST_252_PI429674670	0.00091756	2.79444	down	ENSORLT00000010312,ENSORLT00000010314,olea36i13,OLA05-Fg17	leucine rich repeat (in flii) interacting protein 1	LRRFIP1	chr21:724132-739776
CUST_11892_PI429674670	3.97399e-05	2.79384	down	ENSORLT00000024383,olte38b24	yip1 domain member 1	YIPF1	scaffold1258:30113-39223
CUST_22623_PI429674670	0.000114435	2.79346	down	olec43h08	---NA---		chr11:14197425-14197737
OLD_PROBE1729	0.000508186	2.78953	down	olbr32g11,OLA07-Cp10	---NA---	#N/A	chr2:25073883-25266045
CUST_26136_PI429674670	0.000346216	2.78786	up	OLA03-Oa23			chr23:10001596-10002152
CUST_8858_PI429674670	0.000435987	2.78606	down	ENSORLT00000020623,ENSORLT00000020625	tensin like c1 domain containing phosphatase (tensin 2)	TENC1	chr5:30279974-30291210
CUST_5330_PI429674670	0.000775877	2.78605	up	ENSORLT00000016395,oleb30b03	tpm1 protein	TPM2	chr12:24165643-24188073
CUST_5646_PI429674670	0.000315914	2.78603	down	ENSORLT00000016784,oleb27h05	heat repeat containing 1	HEATR1	chr19:20054146-20060010
CUST_14475_PI429674670	3.36163e-05	2.7845	down	ENSORLT00000004272,olbr37k15,olvl36i03,OLA08-Hi11	protein phosphatase regulatory subunit 1b	PPP1R1B	chr8:5757189-5777583
CUST_7835_PI429674670	0.000374501	2.78426	up	ENSORLT00000001943,ENSORLT00000001945,olec43c17	ribonuclease p 21kda subunit	RPP21	chr4:3430025-3443940
CUST_19580_PI429674670	0.000205524	2.78317	down	ENSORLT00000026289	Small nucleolar RNA SNORD57 [Source:RFAM;Acc:RF00274]	SNORD57	chr5:16358834-16363373
CUST_7811_PI429674670	0.000847251	2.78153	down	ENSORLT00000019387,ENSORLT00000019390,olbr9m11,oleb35j05	connexin 43	CX43	chr24:9933187-9938210
CUST_26655_PI429674670	0.000860298	2.77881	up	OLA06-Gh24			scaffold957:20791-21319
CUST_10587_PI429674670	0.000277964	2.77805	down	ENSORLT00000022705,olbr6b20,olbr26h03,olte3b16	cyclin t2	CCNT2	chr21:29657325-29670626
CUST_8385_PI429674670	0.000315627	2.7744	down	ENSORLT00000020069,olec36p03	guanine nucleotide binding 3	GNL3	chr5:29352818-29356589
CUST_12683_PI429674670	0.000379666	2.77187	up	ENSORLT00000025411	---NA---		scaffold1208:2515-13152
CUST_14780_PI429674670	0.000435987	2.76599	down	ENSORLT00000004649,olec33n10,olte14c01	nedd8 ultimate buster 1	ZGC:171563	chr20:2708706-2715965
CUST_15257_PI429674670	7.30603e-05	2.7656	up	ENSORLT00000005235,olec51b08,OLA03-Fc10,OLA03-In17,OLA06-Ep12	guanine nucleotide binding protein (g protein) gamma transducing activity polypeptide 1	GNGT1	chr11:9405642-9406471
CUST_18054_PI429674670	0.000256348	2.76301	up	ENSORLT00000008595,ENSORLT00000008598,olbr58o10	tubby homolog	TUB	chr3:17920673-17955267
CUST_7143_PI429674670	1.4224e-05	2.76182	down	ENSORLT00000018600,ENSORLT00000018601,olbr19c18,OLA03-Ki23	glycine beta	GLRB	chr1:38807168-38820754
CUST_1620_PI429674670	3.25187e-05	2.76001	up	ENSORLT00000001192,olea28a16,OLA06-Gb21	transcription factor 7-like 2 (t-cell hmg-box)	TCF7L2	chr14:2787127-2865616
CUST_5235_PI429674670	9.31411e-05	2.75977	up	ENSORLT00000016278,olbr55m18,olea14o12,olec3m01,OLA03-Pf20	beta	TUBB5	chr16:17651225-17655101
CUST_9649_PI429674670	0.000585237	2.75776	down	ENSORLT00000021558,olova65f03	dihydrouridine synthase 1-like ( cerevisiae)	DUS1L	chr8:25198785-25210607
CUST_10801_PI429674670	5.16341e-05	2.75656	down	ENSORLT00000022982,OLA07-Da14	ryanodine receptor 2	RYR2	ultracontig231:643326-680368
CUST_26728_PI429674670	7.57102e-05	2.75633	up	OLA07-Ag22			chr21:27905800-27906289
CUST_14637_PI429674670	0.000704329	2.75446	up	ENSORLT00000004478	type alpha 1	COL5A1	chr12:5236863-5302165
CUST_8394_PI429674670	0.000693234	2.7529	up	ENSORLT00000020077,olte65m05	non-smc condensin i subunit h	NCAPH	chr9:25877314-25889408
CUST_1468_PI429674670	1.42532e-05	2.74732	up	ENSORLT00000011740	---NA---		chr23:2067315-2105181
CUST_12922_PI429674670	8.30557e-05	2.74636	up	ENSORLT00000025704,olea2h24,oleb31o07	immature colon carcinoma transcript 1	ICT1	ultracontig221:388264-389319
CUST_224_PI429674670	0.000303519	2.74519	down	ENSORLT00000010279	t-box 5	TBX5	chr9:13127616-13135475
CUST_21862_PI429674670	0.000276424	2.74368	up	olova5j11	---NA---		chr17:26645608-26705923
CUST_19022_PI429674670	1.74158e-05	2.74336	up	ENSORLT00000009709,ENSORLT00000009710,olbr28h03	retrograde golgi transport protein rgp1 homolog	RGP1	chr18:18704422-18726127
CUST_27169_PI429674670	0.000362996	2.74319	up	oleb25o14	---NA---
CUST_23147_PI429674670	0.0003967	2.74287	down	oleb28o21	---NA---		scaffold2895:2857-3279
CUST_9434_PI429674670	0.00030753	2.74044	down	ENSORLT00000021305,olbr37i09,olova49j23	solute carrier family 4 sodium bicarbonate cotransporter member 7	SLC4A10	chr16:29913102-29933921
CUST_5321_PI429674670	0.000873857	2.73559	down	ENSORLT00000016382,ENSORLT00000016383,oleb31o16	myosin regulatory light chain interacting protein	MYLIP	chr11:23284695-23295748
CUST_26315_PI429674670	0.000938717	2.73483	up	OLA04-Dl20	dystrophin-related protein 2-like		chr10:6292786-6293189
CUST_15909_PI429674670	0.000448323	2.73436	down	ENSORLT00000006052,ENSORLT00000006070,olova14j23,olte13f11	transformed 3t3 cell double minute p53 binding protein binding 104kda	MTBP	chr16:6786236-6814432
CUST_20324_PI429674670	0.000225235	2.73333	up	olte58b11	---NA---	#N/A	chr21:14859060-15032151
OLD_PROBE2487	9.52587e-05	2.73295	down	olec30d03	fam108a1 protein	#N/A	chr4:31328140-31334072
CUST_14356_PI429674670	0.000782697	2.73227	down	ENSORLT00000000413,olec16p23	aquaporin 10		chr11:284103-285694
OLD_PROBE9	0.000261755	2.72991	up	ENSORLT00000010202,ENSORLT00000010204,ENSORLT00000010208,olec6h08	beta b1	CRYBB1L3	chr13:16476307-16479484
CUST_2370_PI429674670	3.49183e-05	2.72801	up	ENSORLT00000012825,oleb7f21	sarcolemma associated protein	SLMAP	chr7:16809144-16816347
CUST_2844_PI429674670	0.000602488	2.72493	down	ENSORLT00000013395,olbr36e03,olea45e21,oleb43m03,oleb42a21,OLA03-Of09	calcium calmodulin-dependent protein kinase ( kinase) ii gamma 1	CAMK2B	chr19:12067976-12115829
CUST_7632_PI429674670	0.000164891	2.72205	up	ENSORLT00000019179,olec11l08	pleckstrin homology domain-containing family j member 1	PLEKHJ1	chr17:23175110-23183878
CUST_8897_PI429674670	0.000790436	2.72056	down	ENSORLT00000020670	zinc fyve domain containing 9	ZFYVE9	chr4:31400335-31405335
CUST_6191_PI429674670	0.000262115	2.72049	up	ENSORLT00000017433,ENSORLT00000017439,ENSORLT00000017441,OLA03-Nl21	e1a binding protein p400	EP400	chr9:20150041-20183432
CUST_25719_PI429674670	0.000622871	2.71896	up	OLA03-Bc11			chr3:21520118-21520730
CUST_26093_PI429674670	2.81775e-05	2.71489	up	OLA03-Mp14			chr13:29243830-29244387
CUST_7749_PI429674670	0.000553128	2.71422	up	ENSORLT00000019310,oleb36d06	hairy and enhancer of split 6	HES6	chr13:31773763-31775086
CUST_18840_PI429674670	0.000773197	2.71313	up	ENSORLT00000009501	rho guanine nucleotide exchange factor 12	ARHGEF12	chr13:15391277-15400760
CUST_4871_PI429674670	0.00030753	2.71269	down	ENSORLT00000001584	tetratricopeptide repeat protein 39c-like	TTC39C	chr4:3153224-3168267
OLD_PROBE3017	0.000390112	2.71265	up	olte31n18	short chain dehydrogenase	#N/A	chr6:23098467-23104272
CUST_2494_PI429674670	0.000999074	2.71111	up	ENSORLT00000012968	arylsulfatase k precursor	ARSK	chr9:15899708-15902900
CUST_7221_PI429674670	5.13883e-05	2.71108	down	ENSORLT00000018699,olova21f05,OLA04-Aj14	cox11 cytochrome c oxidase assembly protein	COX11	chr19:22960715-22963221
CUST_20118_PI429674670	3.91725e-05	2.70931	up	olvl62e08,OLA06-Eh24	---NA---		ultracontig90:2269951-2270315
CUST_26667_PI429674670	0.000123647	2.7093	up	OLA06-Gp19			scaffold587:122047-122418
CUST_9299_PI429674670	0.000877848	2.70864	down	ENSORLT00000021139,ENSORLT00000021141,ENSORLT00000021143,olec33e12	carnitine o-palmitoyltransferase liver isoform	CPT1A	chr8:23579457-23616820
CUST_11243_PI429674670	0.000196091	2.70689	down	ENSORLT00000023548,ENSORLT00000023552,olea35g05	rna-binding protein nob1	NOB1	ultracontig49:686147-688624
CUST_8986_PI429674670	0.00048733	2.70553	up	ENSORLT00000020774,olea40k07,OLA04-Do05	---NA---		chr4:31509660-31514823
CUST_7144_PI429674670	0.00036284	2.70081	up	ENSORLT00000000186	histone cluster h3c2-like		chr1:1284401-1284830
CUST_10595_PI429674670	9.63825e-05	2.69832	up	ENSORLT00000022713,olova57g02	transmembrane protein 206	TMEM206	chr22:25307826-25316429
CUST_16018_PI429674670	7.95475e-05	2.69621	down	ENSORLT00000006184,ENSORLT00000006187,olte16h10	regulator of g-protein signaling 17	RGS17	chr15:16369440-16403029
CUST_9302_PI429674670	0.00023863	2.69605	up	ENSORLT00000021145,olte6n06	laminin alpha 3 splice variant b1	LAMA3	chr17:26204785-26263194
CUST_22905_PI429674670	0.000837257	2.69585	down	oleb61p15	prominin 1	PROM1B	scaffold1803:13946-19422
CUST_22454_PI429674670	0.000315971	2.69189	down	olec9k07,OLA08-Bb24	---NA---		chr13:21785629-21786067
CUST_3170_PI429674670	0.000946767	2.69114	down	ENSORLT00000013792,ENSORLT00000013793,olte66j16,olte45g10,OLA03-Gg20	kinesin-like protein kif19	KIF19	chr19:13677260-13720089
CUST_21260_PI429674670	0.000295302	2.69029	up	olte22n11	---NA---		chr20:17732730-17733269
OLD_PROBE776	0.000259761	2.68546	up	ENSORLT00000002236	hypothetical protein BRAFLDRAFT_275668 [Branchiostoma floridae]		chr2:18369865-18445054
CUST_26242_PI429674670	0.000184741	2.68398	down	OLA03-Qo04			chr22:614913-615486
CUST_16322_PI429674670	0.000929388	2.68249	down	ENSORLT00000006560,olea28p09	transmembrane protein 126a	TMEM126A	chr10:12880102-12881228
CUST_4064_PI429674670	0.000624361	2.68191	down	ENSORLT00000014846,olec38j06	ribonuclease subunit b	RNASEH2B	chr21:11128160-11141960
CUST_7395_PI429674670	0.00060552	2.68187	down	ENSORLT00000001891,olec57o02,olte48f10,olte19i14,OLA04-Fc15	eukaryotic translation initiation factor 5b	EIF5B	chr2:17705646-17721212
CUST_10898_PI429674670	0.000292513	2.67899	down	ENSORLT00000023092,olea38n08	katanin p80 wd40-containing subunit b1	KATNB1	ultracontig49:338309-343205
CUST_24319_PI429674670	0.000131633	2.67879	down	olea16d01	PREDICTED: hypothetical protein LOC100701384 [Oreochromis niloticus]		chr16:16836978-16837745
CUST_7820_PI429674670	0.000114352	2.67576	up	ENSORLT00000019400,olbr35f08,olbr16l08,olbr48l21	neurocan core protein precursor	NCAN	chr17:23452932-23480342
OLD_PROBE1710	0.000141524	2.67258	up	olbr30n15,OLA07-Fn19	---NA---	#N/A	ultracontig88:409326-411909
CUST_25013_PI429674670	0.000524452	2.67097	up	olbr64n14	---NA---		chr7:16283753-16284420
CUST_11906_PI429674670	0.000546725	2.66726	up	ENSORLT00000024396,olec38e06,OLA08-Bo01	microfibrillar-associated protein 4-like	MFAP4	scaffold2488:9212-11179
CUST_7005_PI429674670	0.000784856	2.66693	down	ENSORLT00000018427,ENSORLT00000018429,ENSORLT00000018431,ENSORLT00000018432	cryptochrome 2 (photolyase-like)	CRY2	chr6:22492681-22503706
CUST_21558_PI429674670	0.000945825	2.66403	down	olova43j21	cbp p300-interacting transactivator 2	SI:DKEY-218L8.1	scaffold1046:477-1064
CUST_7110_PI429674670	0.000300204	2.6621	down	ENSORLT00000018559,ENSORLT00000018562,OLA06-If02	ubiquitin specific peptidase 2	USP2	chr14:30434063-30446059
CUST_26627_PI429674670	0.000399331	2.66086	up	OLA06-Fg06			chr21:7315636-7315929
CUST_15476_PI429674670	0.000221387	2.65881	up	ENSORLT00000005501,ENSORLT00000005504,olbr34a07	contactin associated protein 1	CNTNAP1	chr8:6716578-6730237
CUST_15003_PI429674670	0.000399331	2.65621	down	ENSORLT00000000492,ENSORLT00000000494	st8 alpha-n-acetyl-neuraminide alpha- -sialyltransferase 3	ST8SIA3	chr9:705345-715648
CUST_2678_PI429674670	0.000532438	2.65586	down	ENSORLT00000013197,olbr58i06,olbr62h22,OLA03-Mj19	interferon-related developmental regulator 1	IFRD1	chr23:4833330-4839694
CUST_14995_PI429674670	0.000218698	2.65385	up	ENSORLT00000004909,olbr17e07	regulatory factor x-associated protein	RFXAP	chr14:10274162-10277591
CUST_18252_PI429674670	0.000424601	2.65239	down	ENSORLT00000008830,olvl23j13,OLA03-Gm18	glucose-6-phosphate dehydrogenase	G6PD	chr7:11806490-11809560
OLD_PROBE2614	3.13167e-05	2.65167	down	olec65n14	tpa: prion		chr9:5628143-5631718
CUST_1541_PI429674670	0.000160718	2.64784	up	ENSORLT00000011822,olea10d14	translocated promoter region (to activated met oncogene)	TPR	chr4:15932225-15961470
CUST_19792_PI429674670	8.53631e-05	2.64684	down	ENSORLT00000026033	-	-	ultracontig105:4711-4786
OLD_PROBE2163	0.000318592	2.6453	up	oleb16j03	---NA---		chr13:26215555-26217219
CUST_6950_PI429674670	7.59943e-05	2.64451	up	ENSORLT00000018357,ENSORLT00000018358,ENSORLT00000018360,olbr19a13,OLA07-Da17	uridine-cytidine kinase 1-like 1	UCKL1	chr7:21947440-21956655
CUST_22997_PI429674670	0.000532438	2.64448	down	oleb49n17	cyclic nucleotide-gated cation channel beta-3	CNGB3	chr20:9651192-9663262
CUST_18895_PI429674670	0.00017427	2.64359	up	ENSORLT00000009568,olec3k07	wolf-hirschhorn syndrome candidate 2	WHSC2	chr18:18592650-18602608
OLD_PROBE2293	7.75151e-05	2.64243	up	oleb46e08	---NA---		ultracontig90:1814703-1817953
CUST_7088_PI429674670	0.000419545	2.63904	up	ENSORLT00000018531,olova53j06	histone chaperone asf1a	ASF1A	chr1:38769394-38772525
CUST_24119_PI429674670	3.75822e-05	2.63865	up	olea52c08	---NA---		chr6:22374721-22379707
CUST_17588_PI429674670	0.000958569	2.6375	down	ENSORLT00000008043,ENSORLT00000008046,ENSORLT00000008050,olova49d19	sda1 domain containing 1	SDAD1	chr12:9721553-9737817
CUST_1728_PI429674670	0.000463508	2.63594	up	ENSORLT00000012040,olea7i04	polo-like kinase 1	PLK1	chr1:26662978-26667205
CUST_11818_PI429674670	0.000584726	2.63473	up	ENSORLT00000024295,olea49m13,olova62d04	nucleotide-binding oligomerization domain containing 2-like	SI:DKEY-121N8.3	scaffold2579:1743-6823
OLD_PROBE1284	7.50761e-05	2.63406	down	ENSORLT00000000055,olova4m01,olova40g14	tubulin alpha-4a chain	TUBA4A	chr2:4762797-4768231
CUST_11847_PI429674670	0.000991314	2.63394	up	ENSORLT00000002434,olbr45i17	deoxyribonuclease i-like 3	DNASE1L3	chr7:4441664-4446371
CUST_21421_PI429674670	0.000262115	2.63173	up	olova60h23	---NA---	#N/A	scaffold1583:8845-9929
CUST_18847_PI429674670	0.000142439	2.63094	up	ENSORLT00000009508,olbr44a08	forkhead box n4	FOXN4	chr9:12917628-12924282
CUST_9577_PI429674670	0.000201856	2.6293	down	ENSORLT00000021471	fast kinase domain-containing protein 1	FASTKD1	chr21:23756687-23762534
CUST_27658_PI429674670	4.07369e-05	2.62909	up	OLA06-Jg02	guanine nucleotide-binding protein g g g subunit gamma-t2-like
CUST_20130_PI429674670	0.000428668	2.62858	up	olvl56p04,olvl28d20	---NA---		chr15:23388690-23390090
CUST_27504_PI429674670	0.000261411	2.62826	up	OLA03-Jf10	---NA---
CUST_19507_PI429674670	0.000149464	2.62605	down	ENSORLT00000026432	Small nucleolar RNA SNORD29 [Source:RFAM;Acc:RF00070]	SNORD29	chr18:12519736-12523775
CUST_11485_PI429674670	0.000290471	2.62601	down	ENSORLT00000023855	sodium channel	SCN8A	ultracontig62:454073-504637
CUST_20091_PI429674670	0.000326059	2.62518	up	olvl17i13	---NA---		chr16:17442417-17442608
CUST_5996_PI429674670	0.00017141	2.62517	up	ENSORLT00000017211	atonal homolog 7	ATOH7	chr15:29366023-29366855
CUST_5533_PI429674670	0.000403705	2.62362	down	ENSORLT00000001664,olbr60d22,olova62j03,OLA05-Da17,OLA05-Dn06	mid1-interacting protein 1	MID1IP1	chr10:5899366-5901222
CUST_18903_PI429674670	0.000211184	2.62359	up	ENSORLT00000009576,oleb49j15,olec16n18,OLA03-Mf21,OLA03-Na04,OLA03-Nh16,OLA05-Ac11	histone h5a	ZGC:65861	chr19:8152614-8153853
CUST_3073_PI429674670	0.000574209	2.62272	up	ENSORLT00000013675,olec65p23	isoform cra_a	TCTN1	chr10:24539924-24546809
CUST_2196_PI429674670	0.000108532	2.62136	down	ENSORLT00000012617,ENSORLT00000012619,ENSORLT00000012621	myocyte-specific enhancer factor 2c isoform 1	MEF2C	chr9:14633396-14667751
CUST_4772_PI429674670	0.000451396	2.62022	down	ENSORLT00000015696	protein fam83g-like	FAM83G	chr8:16348893-16358599
CUST_20059_PI429674670	0.00037239	2.61919	down	olvl33o20	glia maturation factor beta	GMFB	chr22:768181-770724
CUST_7768_PI429674670	0.000855572	2.61744	up	ENSORLT00000001935	para-hydroxybenzoate-- mitochondrial precursor	COQ2	chr9:4014774-4018362
CUST_3065_PI429674670	0.000645806	2.61371	down	ENSORLT00000013666	atp-binding sub-family b (mdr tap) member 10	ABCB10	chr3:23385344-23389772
CUST_17052_PI429674670	0.000314985	2.61186	up	ENSORLT00000007413,OLA06-Cc22	fish virus induced trim protein		chr17:8244227-8251826
CUST_8762_PI429674670	5.69621e-05	2.60885	down	ENSORLT00000020515	cryptochrome 1a	CRY1B	chr6:26314747-26323852
CUST_27496_PI429674670	1.12148e-05	2.60493	up	OLA03-Ic15	histone -like
CUST_1372_PI429674670	0.000392925	2.60467	down	ENSORLT00000011625	human immunodeficiency virus type i enhancer binding protein 1	HIVEP1	chr11:18969546-18981183
CUST_1436_PI429674670	0.000345152	2.60306	up	ENSORLT00000011701,ENSORLT00000011702,olte65o13,OLA05-Ei18	ubiquitin-conjugating enzyme e2c	UBE2C	chr5:17239699-17243756
CUST_11_PI430008357	0.000724071	2.60189	up	XM_004078925	melanopsin-like	OPN4L
CUST_19417_PI429674670	8.4306e-05	2.60176	up	ENSORLT00000026560	Small nucleolar RNA SNORA62/SNORA6 family [Source:RFAM;Acc:RF00091]	SNORA62	chr18:26562452-26562585
CUST_22545_PI429674670	0.000851672	2.60162	down	olec55e18	---NA---		chr12:12417479-12418207
CUST_1536_PI429674670	0.00018677	2.60014	up	ENSORLT00000011815	endothelin 3	EDN3	chr5:17321019-17325140
CUST_15663_PI429674670	0.000501097	2.5999	down	ENSORLT00000005746,oleb63e12	bcl2-associated x protein	BAX	chr8:6997610-7000794
CUST_7526_PI429674670	0.000224223	2.59974	down	ENSORLT00000019052,olea54e21	orm1-like protein 2	ORMDL2	chr7:22556901-22566583
CUST_17439_PI429674670	0.000132607	2.59698	down	ENSORLT00000007867,olbr49c01,OLA05-Ad21	subfamily member 1	DNAJA1	chr1:19305671-19313303
CUST_674_PI429674670	0.000200969	2.59634	up	ENSORLT00000010812,ENSORLT00000010814,olea5p13	mlf1 interacting protein	MLF1IP	chr10:21103864-21108888
CUST_7120_PI429674670	0.000243821	2.59599	up	ENSORLT00000018570,olec39n02	complement component c7		chr12:27434479-27462812
CUST_5132_PI429674670	0.000992287	2.59498	up	ENSORLT00000001615	sushi-repeat-containing x-linked 2	SRPX2	chr10:5874951-5881129
CUST_20688_PI429674670	2.8527e-05	2.59354	up	olte2p04,olte68c13,olte59p12,olte59p12	t-cell transcription factor-4 short c-terminal isoform 2	#N/A	chr24:22160098-22161181
CUST_4906_PI429674670	0.000269683	2.59337	up	ENSORLT00000015869,olbr13a04,oleb28a11	hippocalcin-like 1	HPCAL1	chr24:6145781-6164520
CUST_2411_PI429674670	0.000218689	2.58928	down	ENSORLT00000012873,olbr55i11	transmembrane protein 88	TMEM88	chr14:19664029-19666056
CUST_7908_PI429674670	0.000342492	2.58855	up	ENSORLT00000019503,ENSORLT00000019504	calcium-binding mitochondrial carrier protein s -1	SLC25A24	chr17:23546089-23551611
CUST_378_PI429674670	0.00050503	2.58748	down	ENSORLT00000010451,ENSORLT00000010452,olec26a11	cdc42 guanine nucleotide exchange factor 9	ARHGEF9	chr10:18428294-18450778
CUST_8391_PI429674670	0.000161575	2.58699	down	ENSORLT00000020074	solute carrier family 9 (sodium hydrogen exchanger) member 7	SLC9A7	chr4:30322790-30353908
CUST_17294_PI429674670	0.000163283	2.58633	down	ENSORLT00000007699,olea35o23	eif4e binding protein	NGDN	chr20:10143671-10145866
OLD_PROBE1339	2.4046e-05	2.58602	up	ENSORLT00000006277,ENSORLT00000006280,ENSORLT00000006284,ENSORLT00000006286,olea57j22,oleb43l24,OLA05-Bh16	la-related protein 7	LARP7	chr18:11009359-11018603
CUST_15286_PI429674670	0.000802869	2.58347	down	ENSORLT00000000527,ENSORLT00000000528,olbr35p07	translocase of inner mitochondrial membrane 50 homolog	TIMM50	chr13:465819-479834
CUST_8236_PI429674670	0.000740136	2.58241	up	ENSORLT00000000199	histone cluster h3c2-like		chr1:1320817-1321249
CUST_11733_PI429674670	0.000120427	2.58231	down	ENSORLT00000024180,olea41b14,olec23k01	bet1-like protein	BET1L	ultracontig72:2114972-2123384
OLD_PROBE2773	0.000413086	2.58054	up	olova46h03	---NA---		scaffold223:662472-664335
CUST_13069_PI429674670	0.000269178	2.57586	down	ENSORLT00000002592,OLA04-Gn07	phosphatidylserine synthase 2	PTDSS2	chr6:5433931-5452040
CUST_9428_PI429674670	7.75151e-05	2.57546	down	ENSORLT00000021296	ubiquitin-conjugating enzyme e2 z	UBE2Z	chr8:24226471-24233051
CUST_6320_PI429674670	0.00032233	2.57533	up	ENSORLT00000017583,ENSORLT00000017587,olea18d09,OLA03-Nc22,OLA06-Cc06	pterin-4-alpha-carbinolamine dehydratase	PCBD1	chr15:29506048-29508114
CUST_27036_PI429674670	9.24397e-05	2.57279	down	olbr34a10	sequestosome 1
CUST_2419_PI429674670	2.66857e-05	2.57066	down	ENSORLT00000001289	6720455i24rik homolog	SNED1	chr4:2990808-3015613
CUST_10866_PI429674670	0.000246775	2.57001	up	ENSORLT00000023057	unnamed protein product [Tetraodon nigroviridis]		scaffold974:4626-14597
CUST_8308_PI429674670	0.000947094	2.56973	down	ENSORLT00000019979,olec23c13	heat shock 70 kda protein 4l	HSPA4L	chr22:11958850-11966641
CUST_27467_PI429674670	3.75822e-05	2.56683	up	OLA03-Bo20	guanine nucleotide-binding protein g g g subunit gamma-t2-like
CUST_14207_PI429674670	0.000531513	2.56486	up	ENSORLT00000003956,OLA06-Fb10	synaptic vesicle membrane protein vat-1 homolog	VAT1	chr8:5509107-5548086
CUST_18251_PI429674670	0.000173706	2.56025	down	ENSORLT00000008829,olec49k22	diamine acetyltransferase 2	SAT2	chr18:17602753-17614566
CUST_3487_PI429674670	0.000606536	2.55711	down	ENSORLT00000014155,ENSORLT00000014156,olec58d16,OLA05-An02	zinc finger hit domain-containing protein 3	ZNHIT3	chr14:21347793-21350730
CUST_17382_PI429674670	0.000655625	2.55669	down	ENSORLT00000007807	vascular endothelial growth factor c	VEGFC	chr2:30164989-30173998
CUST_1180_PI429674670	1.35827e-05	2.54793	down	ENSORLT00000011410	fragile x mental retardation 1	FMR1	chr10:22016710-22028598
CUST_26169_PI429674670	0.00086099	2.54792	up	OLA03-On12	transposable element tcb2 transposase		ultracontig174:261595-262132
CUST_18977_PI429674670	0.00017173	2.54451	up	ENSORLT00000009657,olte41c13,OLA08-Em13	solute carrier family member 28	SLC25A28	chr15:22138334-22138754
OLD_PROBE2552	6.98694e-05	2.54438	up	olec46n04,OLA03-Ch15,OLA03-Ki07,OLA03-La14	guanine nucleotide binding protein (g protein) gamma 3	GNG3	chr14:20280351-20285606
CUST_9716_PI429674670	5.15725e-05	2.54174	up	ENSORLT00000021634	resistance to inhibitors of cholinesterase 8 homolog a	RIC8	chr8:25350343-25361991
CUST_4768_PI429674670	0.000777529	2.54117	up	ENSORLT00000015692,olova39b11	tetratricopeptide repeat domain 32	TTC32	chr24:6050604-6051639
CUST_12147_PI429674670	5.5222e-05	2.53984	down	ENSORLT00000024714,olec8e22	activating signal cointegrator 1 complex subunit 2	ASCC2	ultracontig106:472910-478108
CUST_24034_PI429674670	0.000120241	2.53977	up	olea6e23	---NA---		chr4:7126417-7132821
CUST_22494_PI429674670	0.000987832	2.5392	up	olec62f04,OLA08-Bc10	---NA---		chr12:13391623-13392299
CUST_22805_PI429674670	0.000302166	2.53789	down	olec17f16	---NA---		chr15:19639390-19640112
CUST_12881_PI429674670	0.00017427	2.53698	down	ENSORLT00000025653,olbr64b20,olea11g13,OLA05-Ci13	atpase aaa domain containing 1	ATAD1	ultracontig221:15324-18775
CUST_10657_PI429674670	0.000751103	2.53647	up	ENSORLT00000022794,oleb49m16,olova36e04,OLA05-Di11	loc497000 protein	C14ORF109	chr24:24144656-24156083
OLD_PROBE3193	0.000133215	2.53303	down	olte65o09	---NA---	#N/A	chr10:2049302-2093588
CUST_11216_PI429674670	0.000192525	2.53266	up	ENSORLT00000002352,olec38l12,OLA03-Jb04	dynamin 1	DNM1	chr4:4294089-4313882
CUST_23331_PI429674670	0.000264044	2.52952	down	oleb61l19	---NA---		chr4:14432450-14465899
CUST_26178_PI429674670	0.000440122	2.52891	up	OLA03-Pc09,OLA04-Eb11			chr21:7314198-7314997
CUST_3681_PI429674670	0.000249229	2.52713	down	ENSORLT00000014382,olbr45h01,olec61k04	rna guanylyltransferase and 5 -phosphatase	RNGTT	chr24:4609426-4699043
CUST_18747_PI429674670	0.000104595	2.52098	down	ENSORLT00000009399,olbr45l09	an1-type zinc finger and ubiquitin domain-containing protein 1	ANUBL1	chr15:21744185-21755301
CUST_23420_PI429674670	0.000273101	2.5206	down	oleb50g01	human immunodeficiency virus type i enhancer binding protein 1		chr11:18937176-18969104
CUST_5141_PI429674670	0.000653387	2.52008	up	ENSORLT00000016153,olec50m21,OLA03-Pb04	amyloid beta precursor protein- family member 3	APBB3	chr14:24020822-24038080
CUST_19030_PI429674670	0.000302166	2.52001	down	ENSORLT00000009718	cyclin m1	CNNM1	chr15:22176106-22195591
CUST_5864_PI429674670	4.79807e-05	2.51793	up	ENSORLT00000017049,oleb16j20	myosin x	MYO10	chr22:7704925-7740944
CUST_27228_PI429674670	0.000375414	2.51698	up	olec53b05	---NA---
CUST_15371_PI429674670	0.000718459	2.51633	down	ENSORLT00000005371,olbr9a08	enhancer of zeste homolog 1	EZH1	chr8:6700619-6711469
CUST_23143_PI429674670	3.76095e-05	2.51427	up	oleb29e11	---NA---		scaffold604:70622-91196
CUST_9211_PI429674670	0.000464421	2.51406	down	ENSORLT00000021040,olec21m23	beta- -galactosyltransferase 3	B4GALT3	chr16:29317139-29326390
CUST_11269_PI429674670	2.93383e-05	2.51401	down	ENSORLT00000023580,olbr46b10,olova2p03	prenyl diphosphate subunit 2	PDSS2	scaffold931:55638-66484
CUST_25093_PI429674670	1.4224e-05	2.5137	up	olbr5f18	---NA---		chr9:25965108-25965861
CUST_20853_PI429674670	0.000777589	2.51271	down	olte69p10	---NA---		chr10:12496947-12499375
CUST_19134_PI429674670	0.000287598	2.51221	down	ENSORLT00000009839,olec43i10,olvl37p01,OLA08-Jp21	pdz and lim domain 5	PDLIM5	chr12:12896058-12946405
CUST_12858_PI429674670	5.15725e-05	2.51211	down	ENSORLT00000025623,ENSORLT00000025625,olova1p17,olova44n01,OLA05-Ec01	syntabulin isoform d	SYBU	ultracontig182:103801-110822
CUST_14841_PI429674670	0.000546725	2.5118	up	ENSORLT00000000472,olbr22i23,OLA07-Bh20	cyclin g2	CCNG2	chr9:699773-704514
CUST_23648_PI429674670	0.00015319	2.51116	up	oleb18d13	---NA---		chr3:20515207-20528717
CUST_6461_PI429674670	0.000183904	2.50916	up	ENSORLT00000017761,oleb19j05,oleb20d12,OLA04-Ah24,OLA06-Cd03,OLA06-Ip23	marcks-like 1	MARCKSL1	chr11:27919924-27922042
CUST_5064_PI429674670	0.000538411	2.50832	down	ENSORLT00000016058,olte48e19	yme1-like 1 ( cerevisiae)	YME1L1	chr20:21625410-21633110
CUST_24367_PI429674670	0.000145625	2.50766	down	olbr7h14	aspartate cytoplasmic	GOT1	chr15:22169617-22173748
CUST_20358_PI429674670	0.000626325	2.50497	down	olte52m13	brca1-a complex subunit abraxas	#N/A	scaffold1872:7536-12606
CUST_25555_PI429674670	4.30133e-05	2.50436	up	olbr22m05	---NA---		chr23:20035753-20036527
CUST_16727_PI429674670	0.000162743	2.50297	up	ENSORLT00000007028	novel 7 transmembrane receptor (metabotropic glutamate family) protein		chr13:11853611-11857161
CUST_8953_PI429674670	0.000297121	2.50039	down	ENSORLT00000020738,ENSORLT00000020743,oleb23a14,OLA04-Ib14	transforming growth beta 3	TGFB3	chr22:12983632-12994124
OLD_PROBE743	0.000538622	2.4985	up	ENSORLT00000002175,ENSORLT00000002177,ENSORLT00000002178,olova54i01	isoform cra_a		chr2:18217832-18301076
CUST_11445_PI429674670	0.000164891	2.49649	down	ENSORLT00000023801,olova3k19	e3 ubiquitin-protein ligase rnf168	RNF168	scaffold805:71158-79594
OLD_PROBE2874	0.000358652	2.49514	up	olte10f23	---NA---	#N/A	chr2:15581311-15581812
CUST_10515_PI429674670	0.000416812	2.49476	down	ENSORLT00000002263,olbr65n09,olova48d20	pdz domain containing 8	PDZD8	chr15:8890554-8931285
CUST_11224_PI429674670	0.000915679	2.49299	down	ENSORLT00000023520,olea42o06	la-related protein 4 isoform 2	LARP4	ultracontig62:315810-323855
CUST_17872_PI429674670	4.65291e-05	2.4929	up	ENSORLT00000008370,olte68g20,OLA06-Dm02	large homolog 5	DLG5	chr15:20616619-20654051
CUST_20207_PI429674670	0.000102738	2.49167	up	olvl12l10,OLA07-Ge07,OLA08-Ic02	---NA---		chr22:12117830-12120754
CUST_26701_PI429674670	2.4046e-05	2.49147	down	OLA06-Ip16			chr9:14667823-14687816
CUST_24156_PI429674670	0.000283874	2.49056	up	olea45n21,olte65i22	isoform a	#N/A	chr8:3749104-3750669
CUST_26341_PI429674670	0.000812781	2.49025	up	OLA04-Ep20			chr7:21055808-21055842
CUST_22112_PI429674670	0.000722127	2.48578	down	olec65n14	tpa: prion		chr9:5628143-5631718
CUST_8688_PI429674670	0.00048733	2.48549	down	ENSORLT00000020432,olova35h10	e3 ubiquitin-protein ligase rnf19a	RNF19A	chr24:13692977-13703997
CUST_22477_PI429674670	0.000192525	2.48317	up	olec65c16,olte25g11	rec8 homolog	#N/A	chr20:10412637-10423442
CUST_26948_PI429674670	0.000411655	2.48278	up	OLA08-Il13	transposable element tcb1 transposase		chr20:13230550-13231112
CUST_27217_PI429674670	8.77873e-05	2.48193	down	olec33e05	---NA---
CUST_2233_PI429674670	0.000321085	2.47868	up	ENSORLT00000012668,olec42e06	peptidyl-prolyl cis-trans isomerase fkbp1b	FKBP1B	chr24:2326718-2332317
CUST_22836_PI429674670	0.000277832	2.47787	up	olec12l12,OLA03-Aa23,OLA03-Ac21,OLA06-Ep23,OLA06-Ho17	---NA---		chr12:5302920-5304015
OLD_PROBE2871	0.000902744	2.47486	up	olova9f01	sperm associated antigen 5	SPAG5	chr1:20768738-20775618
CUST_11784_PI429674670	0.000695375	2.47478	down	ENSORLT00000002426,olbr48h05,olbr23f15,olte12i02,OLA04-Cl24	enhancer of polycomb homolog 1	EPC1	chr17:195057-220937
CUST_7626_PI429674670	0.000196149	2.47476	up	ENSORLT00000019172,oleb4n02,oleb52p11,OLA06-Be02	decorin	DCN	chr23:16870813-16888951
CUST_16299_PI429674670	0.000830685	2.47427	down	ENSORLT00000006531,olvl18d09,OLA04-Eb06,OLA08-Ck24	very long-chain acyl- synthetase	SLC27A2	chr6:10056487-10065394
CUST_9572_PI429674670	5.396e-05	2.47412	down	ENSORLT00000021467,olec43n04,olte58n09,OLA03-Ch06,OLA03-Kn06	kh domain rna signal transduction associated 1	KHDRBS1	chr22:14656625-14661027
OLD_PROBE2283	0.000377202	2.47396	up	oleb44c23	isoform cra_a	#N/A	chr1:9441108-9448024
CUST_18882_PI429674670	0.000133396	2.47216	up	ENSORLT00000009551,ENSORLT00000009552,olea53c04,olova60j20	secreted frizzled-related protein 5	SFRP5	chr15:21979967-21996171
CUST_878_PI429674670	0.000747142	2.47033	up	ENSORLT00000011062,ENSORLT00000011065,ENSORLT00000011067,olec41a20,OLA03-La20	annexin a4	ANXA4	chr12:13569148-13660209
CUST_7019_PI429674670	0.000364615	2.46944	down	ENSORLT00000018444	tumor protein d52-like 2	TPD52L2	chr7:22047262-22051674
CUST_10550_PI429674670	8.44079e-05	2.46689	down	ENSORLT00000022664,olova28h15	histone deacetylase 4	HDAC4	chr21:28596509-28729903
CUST_1516_PI429674670	0.00025101	2.46611	up	ENSORLT00000011791	leucine-rich immunoglobulin-like and transmembrane domains 2	LRIT2	chr19:10343049-10345012
CUST_25512_PI429674670	0.00013189	2.46571	down	olbr26k07	---NA---		chr12:14938397-14938772
CUST_312_PI429674670	0.000224223	2.46484	down	ENSORLT00000010374,olbr30l17,OLA06-Ib17	ctp synthase	CTPS	chr11:17630839-17640338
CUST_13309_PI429674670	0.000178605	2.46468	down	ENSORLT00000002868,ENSORLT00000002870,ENSORLT00000002871	kelch-like 32	KLHL32	chr16:1082191-1108498
CUST_21644_PI429674670	0.00052454	2.46322	down	olova32g24	sh2 domain containing 4a	SH2D4A	scaffold1047:17159-18199
CUST_17433_PI429674670	0.000311571	2.46246	down	ENSORLT00000007861,olec64j20,OLA06-Am02	calcium binding protein 5	CABP5	chr19:6647517-6649682
OLD_PROBE1802	0.000399636	2.46044	up	olbr44o14	---NA---	#N/A	chr20:21834899-21836159
CUST_5_PI430008357	5.3893e-05	2.46014	up	AB223053	RH2 type opsin RH2-A	RH2-A
CUST_11930_PI429674670	0.000133114	2.45872	up	ENSORLT00000024427,OLA03-If14,OLA05-Ah20,OLA05-Hb08	alpha 1a	TUBA1	scaffold5355:269-2091
CUST_17102_PI429674670	0.000573419	2.458	down	ENSORLT00000007479,ENSORLT00000007483,ENSORLT00000007485,oleb64k23,OLA03-Ca02	tox high mobility group box family member 2	TOX2	chr5:10384828-10496876
CUST_26797_PI429674670	0.000812088	2.45777	down	OLA07-Gd07			scaffold1691:23695-23757
CUST_26208_PI429674670	0.000158332	2.45662	up	OLA03-Pm10	oocyte zinc finger		scaffold2181:2050-2353
CUST_7241_PI429674670	0.000931868	2.45519	down	ENSORLT00000018723,ENSORLT00000018727,olova50m24	kiaa0020 protein	KIAA0020	chr12:28397265-28407374
OLD_PROBE2524	0.000709843	2.45333	up	olec39a17	hypothetical protein LOC798626 [Danio rerio]	ZGC:194392	chr2:17743150-17743560
CUST_1889_PI429674670	0.000484846	2.4528	up	ENSORLT00000012245,olec60d10,olec9k11,OLA04-Jd04	retinoic acid induced 14	RAI14	chr12:14382844-14419705
CUST_14466_PI429674670	0.000468182	2.45265	down	ENSORLT00000004262,olbr2i13	protoporphyrinogen oxidase	PPOX	chr16:3671123-3692952
CUST_25175_PI429674670	0.000106442	2.45053	up	olbr53h02	---NA---		chr8:10614041-10614550
CUST_5139_PI429674670	0.000416693	2.45047	up	ENSORLT00000001616,olea39g17,olea38m19	cg33099 cg33099-pa	SI:DKEY-10O6.2	chr6:2792845-2804591
CUST_14470_PI429674670	0.00034615	2.44884	up	ENSORLT00000004266	start domain containing 3	STARD3	chr8:5742579-5748881
CUST_1586_PI429674670	0.000756909	2.44667	down	ENSORLT00000001188	forkhead box k2	FOXK2	chr8:1743766-1754201
CUST_22245_PI429674670	0.000918831	2.44438	up	olec40p18	---NA---		chr5:17350823-17351361
CUST_10894_PI429674670	0.000722316	2.44399	down	ENSORLT00000023088,olova31c17	dnaj homolog subfamily c member 2	DNAJC2	scaffold860:59049-76282
CUST_19941_PI429674670	0.000491455	2.44165	up	ENSORLT00000024564,OLA03-La19	6-phosphofructo-2-kinase/fructose-2,6-biphosphatase 1 [Source:HGNC Symbol;Acc:8872]	PFKFB1	ultracontig90:1527858-1540129
CUST_9390_PI429674670	0.000676173	2.43963	up	ENSORLT00000021251	reverse transcriptase		chr9:29249210-29254616
CUST_4555_PI429674670	0.000319183	2.43768	up	ENSORLT00000015429,ENSORLT00000015430,oleb38d05,olec21i07,olec4f14,olova58b01,OLA03-Ao12,OLA03-Gl02,OLA03-Ka18,OLA03-Kb21,OLA03-Ko20,OLA03-Ob20,OLA03-Pd01,OLA03-Pn19,OLA03-Qb23,OLA03-Qk24,OLA04-Bf06,OLA04-Ca04,OLA04-Ch02,OLA04-Ec04,OLA04-Ic06,OLA04-Ig20,OLA05-Gd04,OLA06-Gh11,OLA08-Ge13	tropomyosin alpha-1 chain	TPM1	chr3:25466192-25475337
CUST_27772_PI429674670	8.42084e-05	2.43616	up	OLA08-Jk11	---NA---
OLD_PROBE2223	9.8288e-05	2.43592	up	oleb2f03,oleb65b01	cdkn1a interacting zinc finger protein 1	#N/A	chr9:31554616-31561786
CUST_2768_PI429674670	0.000323922	2.43545	down	ENSORLT00000013308,ENSORLT00000013311,ENSORLT00000013313,olbr15j24,olova42k19,olte33f15,OLA06-Co21	subfamily member 6	DNAJB6	chr20:17898750-17918862
CUST_6132_PI429674670	0.000996247	2.43349	down	ENSORLT00000017364,ENSORLT00000017366,olbr32b04,OLA06-Ij23	f-box only protein 25	FBXO25	chr24:7437127-7447253
CUST_16452_PI429674670	0.000253375	2.43159	up	ENSORLT00000006719,oleb60p14	procollagen type xvi alpha 1	COL16A1	chr11:12007104-12095640
CUST_13799_PI429674670	0.000606272	2.42794	up	ENSORLT00000000347,ENSORLT00000000349	anoctamin calcium activated chloride channel	ANO1	chr3:3452603-3494209
CUST_22975_PI429674670	0.000628262	2.42765	up	oleb51f13,OLA04-Ad02	atp synthase subunit mitochondrial	ATP5J2	scaffold402:383327-388258
CUST_8720_PI429674670	0.00016383	2.42605	down	ENSORLT00000020468,oleb65i05	alpha 1b	TUBA1B	chr16:27198117-27221816
CUST_27665_PI429674670	9.5197e-05	2.42517	up	OLA07-Af05	---NA---
CUST_3694_PI429674670	9.60392e-05	2.4229	up	ENSORLT00000001441	myosin xviiib	MYO18B	chr12:1267158-1286173
OLD_PROBE2124	0.000390085	2.42069	up	olea64k02	interleukin-7 [Takifugu rubripes]	#N/A	chr20:11228014-11234317
CUST_23894_PI429674670	0.000862452	2.41853	up	olea32n20	mature t-cell proliferation 1	MTCP1	chr8:8559572-8560096
OLD_PROBE775	0.000389165	2.41687	up	ENSORLT00000022350,olec12e07,OLA03-Nj22,OLA04-Df11,OLA04-Fj24,OLA07-Im14	myomesin 185kda	MYOM1	chr17:30664171-30691512
CUST_11166_PI429674670	0.000467069	2.41445	down	ENSORLT00000023452,olbr52f14,olec49f20	general transcription factor polypeptide 74kda	GTF2F1	scaffold2236:10594-15330
CUST_13022_PI429674670	0.000929221	2.41262	down	ENSORLT00000025821,ENSORLT00000025822,ENSORLT00000025823	erythrocyte membrane protein band like 5	EPB41L5	ultracontig256:252165-275330
CUST_7087_PI429674670	0.000144594	2.41254	down	ENSORLT00000001854,ENSORLT00000001855,olte50d24	pleckstrin homology domain family h (with 4 domain) member 2	PLEKHH2	chr15:6041660-6081500
CUST_17124_PI429674670	0.000503318	2.41214	up	ENSORLT00000007503,olbr46a23	tryptophan hydroxylase	TPH1A	chr6:10571417-10576496
CUST_10953_PI429674670	2.06694e-05	2.40939	down	ENSORLT00000023163,ENSORLT00000023164,ENSORLT00000023166,olova40l02,olova42d03	b-cell receptor-associated protein 31	BCAP31	ultracontig90:548058-568303
CUST_26075_PI429674670	0.000203345	2.40924	up	OLA03-Mh08	PREDICTED: uncharacterized protein LOC101156898		scaffold1301:1292-1842
CUST_6409_PI429674670	0.000861904	2.4091	up	ENSORLT00000017691,ENSORLT00000017695,ENSORLT00000017699,olea38d12,oleb54a01,OLA04-Cg18,OLA06-Bm18	pdz and lim domain protein 1	PDLIM1	chr15:29520788-29526359
CUST_18207_PI429674670	0.000907631	2.40906	down	ENSORLT00000000878,ENSORLT00000000882,oleb61i06	smyd family member 5	SMYD5	chr10:2748734-2757785
CUST_15039_PI429674670	0.000309512	2.4085	down	ENSORLT00000004965,olec14c19,olova62j01	surfeit locus protein 1	SURF1	chr12:6925691-6928874
CUST_2079_PI429674670	9.8288e-05	2.40664	up	ENSORLT00000012478	cholinergic alpha polypeptide 7	CHRNA7	chr16:15537182-15543046
CUST_16194_PI429674670	0.000372624	2.40358	down	ENSORLT00000006410,olte37n10	notchless homolog 1	NLE1	chr14:12372293-12381122
CUST_5164_PI429674670	0.000203345	2.40321	down	ENSORLT00000016187,olea28c04,olec11e01,OLA08-Ch14	solute carrier family 7 (cationic amino acid y+ system) member isoform cra_a	SLC7A7	chr11:22904703-22917793
CUST_8366_PI429674670	0.000801385	2.40312	down	ENSORLT00000020048,olvl29m07	presenilin rhomboid-like	PARL	chr17:24831512-24835966
CUST_8099_PI429674670	0.000247462	2.40216	down	ENSORLT00000001975,ENSORLT00000001977,oleb48m21	strawberry notch homolog 1	SBNO1	chr12:1683570-1696352
CUST_17380_PI429674670	8.93678e-05	2.39992	up	ENSORLT00000007804	sparc-like protein 1	SPARCL1	chr1:19287792-19293196
CUST_13059_PI429674670	0.000404494	2.39829	up	ENSORLT00000025874	ankyrin repeat-containing protein c20orf12 homolog	C20ORF12	ultracontig1:293243-303372
CUST_6948_PI429674670	0.00052454	2.39624	down	ENSORLT00000018352,ENSORLT00000018353,ENSORLT00000018355,oleb30j15,oleb24e07,OLA03-Pi11	synaptic vesicle glycoprotein 2b	SV2B	chr6:22424537-22425060
CUST_19115_PI429674670	0.00044801	2.39616	down	ENSORLT00000009821	polymerase (dna directed) epsilon	POLE	chr9:12950808-12964522
CUST_12189_PI429674670	0.00024926	2.39549	down	ENSORLT00000024764,olte51m09	spinster homolog 1	SPNS1	scaffold2771:1152-4814
CUST_20871_PI429674670	0.000576252	2.39425	down	olte67l06	---NA---		chr6:12644502-12644836
CUST_22090_PI429674670	0.000849156	2.39418	down	olova10h11,OLA07-Dg19,OLA07-If20,OLA08-Bf11	---NA---		chr12:9150559-9151029
CUST_3609_PI429674670	0.000366193	2.39386	up	ENSORLT00000014298,ENSORLT00000014301,olec29a07	ugt1ab protein		chr17:17465772-17482362
CUST_19454_PI429674670	0.000196609	2.39332	up	ENSORLT00000026515	-	-	chr13:9666750-9666839
CUST_10737_PI429674670	0.000211184	2.39324	down	ENSORLT00000002291,olbr8g17	diacylglycerol kinase epsilon	DGKE	chr1:4262215-4269835
CUST_17978_PI429674670	0.000860298	2.39266	down	ENSORLT00000008507,olte39b20	tubulin folding cofactor b	TBCB	chr13:13689247-13692922
OLD_PROBE2654	0.000733423	2.39242	down	olova16l04	---NA---	#N/A	chr20:10076561-10085459
CUST_20814_PI429674670	0.000403705	2.39227	up	olte8f09,OLA04-Hg20	non-histone chromosomal protein hmg-14a-like		chr10:23877151-23879312
CUST_17969_PI429674670	0.000974444	2.39143	up	ENSORLT00000008490	astrotactin 2	ASTN2	chr12:10944412-11071447
CUST_12744_PI429674670	3.46537e-05	2.3912	down	ENSORLT00000025484	sequestosome 1	SQSTM1	ultracontig115:4540920-4551723
CUST_7814_PI429674670	0.00090674	2.39063	up	ENSORLT00000019392	prolactin-releasing peptide receptor		chr22:11415779-11417743
CUST_5322_PI429674670	0.00017842	2.38816	up	ENSORLT00000016384	unnamed protein product [Tetraodon nigroviridis]		chr11:23302182-23302680
CUST_21264_PI429674670	0.000159806	2.38795	up	olte22h23	---NA---		chr3:21945284-21945408
CUST_8320_PI429674670	0.000133215	2.38765	up	ENSORLT00000019995,olea62c21	nucleoporin 205	NUP205	chr6:24608144-24624794
CUST_3783_PI429674670	0.000710143	2.38378	up	ENSORLT00000014505	soss complex subunit c	C9ORF80	chr12:18185126-18186903
CUST_6624_PI429674670	0.000196425	2.37937	up	ENSORLT00000017955	methionine aminopeptidase 1d	METAP1D	chr17:22113139-22117097
CUST_5101_PI429674670	0.000375414	2.37485	up	ENSORLT00000016103,olec33f20	niemann-pick c1-like 1 protein	NPC1L1	chr9:18537958-18546682
CUST_13021_PI429674670	0.000853762	2.37439	down	ENSORLT00000002583,olova15p11	ras-related protein rab-33b	RAB33B	chr1:5027766-5031497
CUST_10298_PI429674670	0.000149319	2.37279	up	ENSORLT00000022336,olbr52f07	myosin regulatory light chain smooth muscle isoform	MYL12.2	chr17:30660315-30663648
CUST_3864_PI429674670	7.91845e-05	2.37269	up	ENSORLT00000014611,olec53p18	a kinase anchor protein 2	PALM2	chr12:18297941-18336245
CUST_9395_PI429674670	0.000333219	2.37141	up	ENSORLT00000021257,olbr55h09,oleb45n22,olte17e23	scaffold attachment factor b2	SAFB	chr4:32779935-32790125
CUST_4250_PI429674670	7.72637e-06	2.3709	up	ENSORLT00000015069	kinesin family member 16b	KIF16B	chr15:26472394-26502985
CUST_18587_PI429674670	0.000269103	2.36964	up	ENSORLT00000009210,olbr9m09,olec26n08	selenoprotein u	ZGC:73311	chr15:21519947-21527746
CUST_12217_PI429674670	0.000587319	2.36896	up	ENSORLT00000024799,olova47e16	kinetochore-associated protein nsl1 homolog	NSL1	ultracontig285:3150-25920
CUST_24019_PI429674670	0.000111116	2.3685	down	olea9a12	---NA---		chr11:3745842-3746581
CUST_16148_PI429674670	0.000252643	2.36809	down	ENSORLT00000006357,ENSORLT00000006360,olec5b04	rna polymerase ii associated protein 2	RPAP2	chr17:5892183-5911345
CUST_4560_PI429674670	0.000601841	2.36776	down	ENSORLT00000015435,oleb9b21,OLA03-On15	dead (asp-glu-ala-asp) box polypeptide 23	DDX23	chr7:19472895-19546637
OLD_PROBE1913	0.000696655	2.36722	down	olbr60h22	---NA---		chr2:30164120-30164920
CUST_4533_PI429674670	0.000150886	2.36661	down	ENSORLT00000015404	cerebellar degeneration-related protein 2-like	CDR2L	chr8:15803121-15807732
CUST_25459_PI429674670	0.000600223	2.36571	up	olbr30d07	---NA---		chr9:13922355-13922472
CUST_18547_PI429674670	0.000294661	2.3656	down	ENSORLT00000009163,olec10m09,olova43m04,OLA06-Cp23	eukaryotic translation initiation factor 4 2	EIF4G2A	chr3:18529692-18536993
CUST_820_PI429674670	0.000132607	2.36556	down	ENSORLT00000010997,olova13h17,OLA03-Of08	dna-directed rna polymerase i subunit rpa1	POLR1A	chr10:21143715-21166157
CUST_21109_PI429674670	0.000529789	2.3649	up	olte40g10	---NA---		chr20:12932890-12933645
CUST_14244_PI429674670	0.00032592	2.36373	up	ENSORLT00000004001,olec15d24,oleb48h19	creatine mitochondrial 2	CKMT1	chr9:6121417-6124011
CUST_2877_PI429674670	0.000163283	2.36205	down	ENSORLT00000013435,ENSORLT00000013437,olea32n03,oleb42h05,olec51g18	programmed cell death 2	PDCD2	chr3:23344121-23353538
CUST_8722_PI429674670	0.000220901	2.35977	down	ENSORLT00000002048	protein tyrosine receptor f polypeptide interacting protein alpha 3	PPFIA3	chr8:3149379-3173433
CUST_2698_PI429674670	9.01913e-05	2.35663	down	ENSORLT00000013222,olea11n19	mitochondrial ribosomal protein s18b	MRPS18B	chr11:21023444-21044752
CUST_2692_PI429674670	0.000218698	2.35623	down	ENSORLT00000013215,olbr19i03	nucleolar protein with mif4g domain 1	NOM1	chr20:17852947-17860354
CUST_21653_PI429674670	0.000193766	2.35541	up	olova31d04	---NA---		scaffold1001:11427-11851
CUST_15912_PI429674670	0.000802869	2.35534	down	ENSORLT00000006055,ENSORLT00000006057,olte59j20	malic enzyme nad(+)- mitochondrial	ME2	chr9:8892666-8905111
OLD_PROBE327	0.000819708	2.35165	down	ENSORLT00000015115,oleb59g01,olte2m16	caspase 2	CASP2	chr16:17038572-17046569
CUST_12675_PI429674670	4.82931e-05	2.35128	down	ENSORLT00000025401,oleb3m12	dna-damage inducible protein 2	DDI2	scaffold1652:5191-22040
CUST_26929_PI429674670	0.000613062	2.35008	down	OLA08-Go20			chr12:1099666-1099982
CUST_1745_PI429674670	0.000257603	2.35003	up	ENSORLT00000012062,olte22b24	zgc:161969 protein	ZGC:161969	chr8:13238496-13241116
OLD_PROBE2999	0.000135217	2.34907	up	olte29p02	---NA---	#N/A	chr4:16147375-16161949
OLD_PROBE2391	0.000610654	2.34871	up	oleb65l14	opsin 5	OPN5L	chr15:27408637-27414236
CUST_5088_PI429674670	2.40745e-05	2.34776	up	ENSORLT00000016089,olea58n21,OLA04-If02	thioesterase superfamily member 2	ACOT13	chr11:22819472-22835168
CUST_22777_PI429674670	0.000192525	2.34733	down	olec20p16	---NA---		chr6:5431928-5432235
CUST_6819_PI429674670	0.00028098	2.34649	up	ENSORLT00000018202,olea59o03	family with sequence similarity member b	FAM176B	chr16:20724528-20736711
OLD_PROBE2082	0.000495383	2.34648	up	olea49f14	---NA---
CUST_20394_PI429674670	0.00025733	2.34572	up	olte48j17	phosphoinositide-3- regulatory polypeptide 3 ( gamma)	#N/A	chr4:23950767-24195682
CUST_13064_PI429674670	0.0004701	2.34569	down	ENSORLT00000002589,olte12l01	programmed cell death 8 (apoptosis-inducing factor)	PDCD8	chr1:5037315-5046307
CUST_2320_PI429674670	0.000477465	2.3449	up	ENSORLT00000012766,olte19l05	follicle stimulating hormone receptor		chr19:11455190-11467592
OLD_PROBE2167	0.000253459	2.34372	up	oleb18g02,OLA03-Fm01	zinc finger and scan domain containing 5a-like		chr10:10426449-10465194
CUST_9468_PI429674670	0.000268563	2.34302	up	ENSORLT00000021343,olea62o11	kinetochore protein spc25	SPC25	chr21:23633930-23638120
CUST_17128_PI429674670	0.000747142	2.34155	up	ENSORLT00000007508,olte54p02,OLA04-Jf22,OLA07-Eg02	solute carrier family member 1	SLC44A1	chr1:17784075-17795911
CUST_24434_PI429674670	0.000141006	2.34097	up	olbr6c13	solute carrier family member 28	SLC25A28	chr1:402381-407673
CUST_9110_PI429674670	0.000516966	2.34042	up	ENSORLT00000020906,ENSORLT00000020910,olte12o02,olte67a11	notch1-induced protein	ISPD	chr16:28963214-29013559
CUST_582_PI429674670	0.00085012	2.3381	up	ENSORLT00000001072,olte30o18	chromosome 5 open reading frame 24	C5ORF24	chr14:2478864-2484506
CUST_5221_PI429674670	0.000350906	2.33795	up	ENSORLT00000001627	recoverin	RCVRNA	chr8:2580324-2581368
CUST_24078_PI429674670	0.000463508	2.33752	down	olea59o09	---NA---		chr22:1324532-1325017
CUST_21186_PI429674670	4.7287e-05	2.33712	down	olte32i02	---NA---		chr4:33056262-33204938
CUST_3051_PI429674670	0.000119208	2.33697	up	ENSORLT00000013647,ENSORLT00000013649,ENSORLT00000013650,oleb25n20,oleb60n02,oleb48n04,OLA03-Bh15,OLA03-Ca18,OLA03-Da13,OLA03-Dc20,OLA03-Di10,OLA03-Dm10,OLA03-Dn18,OLA03-Ef14,OLA03-Eg14,OLA03-Ep08,OLA03-Fo04,OLA03-Gb06,OLA03-Gh12,OLA03-Gk20,OLA03-Gl07,OLA03-Hb03,OLA03-He02,OLA03-Hj02,OLA03-Hk13,OLA03-Hn22,OLA03-Im01,OLA03-In11,OLA03-Io07,OLA03-Jc09,OLA03-Kc02,OLA03-Kd22,OLA03-Ke10,OLA03-Kg14,OLA0…	alpha actin	ACTC1	chr3:23375511-23379215
CUST_20173_PI429674670	2.4046e-05	2.33688	down	olvl31f09	---NA---		chr6:10299452-10299485
CUST_20305_PI429674670	1.12148e-05	2.33418	up	olte6h01,OLA03-Ak22	coiled-coil-helix-coiled-coil-helix domain containing 5	#N/A	chr8:9165485-9167087
CUST_26571_PI429674670	0.000532438	2.33268	down	OLA06-Bn21	glutathione s-transferase		chr11:26304661-26306034
CUST_3943_PI429674670	0.000463508	2.33206	down	ENSORLT00000014701,olea36a04,OLA08-He05	calcium calmodulin-dependent protein kinase kinase alpha	CAMKK1	chr14:21649203-21871838
CUST_8835_PI429674670	0.000705229	2.32965	up	ENSORLT00000020598	---NA---		chr24:13986711-13988877
CUST_1063_PI429674670	0.000269348	2.32964	down	ENSORLT00000001128,olova54i23,OLA03-Ji12	kinesin family member 21a	KIF21A	chr6:1550681-1640671
CUST_10176_PI429674670	0.000121311	2.32637	down	ENSORLT00000022198,olec32i09,olte34e08,OLA03-Jm20,OLA05-Do20,OLA07-Hg24,OLA08-Hi07	beta 2c	TUBB2C	chr22:19533366-19537136
CUST_10008_PI429674670	0.000827465	2.32497	down	ENSORLT00000021982,ENSORLT00000021983	far upstream element binding protein 3	FUBP3	chr9:31471046-31501485
CUST_17427_PI429674670	0.000956558	2.3246	up	ENSORLT00000007855	protein phosphatase 1l	PPM1L	chr13:12936806-12945376
CUST_25481_PI429674670	0.000324675	2.3221	up	olbr29g05,OLA03-Mf06,OLA03-Nn08	---NA---		chr9:11146771-11147340
CUST_288_PI429674670	0.000173706	2.3216	up	ENSORLT00000010349,olvl56c05	hepatic lipase	LIPC	chr3:20025817-20031829
CUST_7102_PI429674670	0.000682266	2.32143	down	ENSORLT00000018547,ENSORLT00000018549,ENSORLT00000018550,OLA04-Dg19	solute carrier family 6 (neurotransmitter gaba) member 1	SLC6A1	chr23:15648452-15678740
CUST_10694_PI429674670	0.000141524	2.32115	down	ENSORLT00000022841,ENSORLT00000022843,ENSORLT00000022844,olea3i03,OLA05-Bb22,OLA05-Eb07	wd repeat domain 43	WDR43	chr22:27495060-27563112
CUST_14021_PI429674670	0.000292513	2.32095	up	ENSORLT00000003736,ENSORLT00000003738,olea56f21	protein pellino homolog 1	PELI1	chr1:10692056-10703886
CUST_26579_PI429674670	0.000302166	2.31818	up	OLA06-Cd20			chr16:26747614-26747921
CUST_26438_PI429674670	0.000290552	2.31568	down	OLA04-Je20			chr12:16933518-16934039
CUST_17014_PI429674670	0.000294678	2.31549	down	ENSORLT00000007374,olec16f19,olte14g19,olte9h15,OLA03-Li24,OLA04-Ae11	ubiquitin associated protein 2	UBAP2	chr9:11395209-11406218
CUST_18979_PI429674670	0.000349194	2.31511	up	ENSORLT00000009659,ENSORLT00000009662,olea63e07	n-acetylglucosamine-1-phosphate gamma subunit	GNPTG	chr19:8234055-8243350
CUST_18044_PI429674670	0.00059001	2.3142	up	ENSORLT00000008583	lens intrinsic membrane protein	LIM2	chr4:11961969-11964029
CUST_26488_PI429674670	9.13366e-05	2.31382	up	OLA05-De08	olfactomedin-like protein 3		scaffold212:336456-339029
CUST_11563_PI429674670	7.95475e-05	2.3124	up	ENSORLT00000023957,ENSORLT00000023960,ENSORLT00000023962,olova64i12,olte60g12	cytochrome family subfamily polypeptide 1	CYP17A1	scaffold521:57666-198553
CUST_9282_PI429674670	0.000151372	2.3116	down	ENSORLT00000021120,ENSORLT00000021122,ENSORLT00000021124,ENSORLT00000021126	vascular endothelial growth factor a	VEGFA	chr24:14869437-14880682
CUST_9554_PI429674670	0.000576398	2.30981	down	ENSORLT00000021444,olte43b07	fas-associated factor 1	FAF1	chr4:33618602-33678741
OLD_PROBE575	0.000428668	2.30917	down	ENSORLT00000019035,oleb14f23	chromatin assembly factor subunit a	CHAF1A	chr4:28235469-28255104
CUST_757_PI429674670	0.00042155	2.3091	down	ENSORLT00000010916,ENSORLT00000010917,olec62p23	polypeptide n-acetylgalactosaminyltransferase 1	GALNT1	chr16:14341686-14383562
OLD_PROBE2674	1.12148e-05	2.30873	down	olova21a10,olvl58i23	---NA---	#N/A	chr15:20935658-20967151
CUST_4518_PI429674670	8.70748e-05	2.30608	up	ENSORLT00000015386,olbr30o04	otu domain-containing protein 6b	OTUD6B	chr11:22050817-22126044
CUST_24968_PI429674670	0.000802869	2.30523	up	olbr8g15,olbr15h04,olbr37p02,oleb46j07,OLA03-Ld05	---NA---		chr10:11337247-11347342
CUST_25818_PI429674670	0.000220791	2.30199	up	OLA03-Ei08,OLA03-On05,OLA03-Op08	histone		chr13:17554615-17556042
CUST_17262_PI429674670	0.000461958	2.30115	up	ENSORLT00000000766	potassium voltage-gated shab-related member 1	KCNB1	chr5:866371-918184
CUST_1054_PI429674670	0.00085012	2.30061	down	ENSORLT00000001127,oleb41c20	solute carrier family 2 (facilitated glucose transporter) member 15b	SLC2A9	chr15:2904200-2915115
CUST_17911_PI429674670	0.000138426	2.29959	up	ENSORLT00000008422,olte8e18,OLA03-Fi22	adenylate kinase 1	AK1	chr12:10240513-10241049
CUST_3393_PI429674670	0.000860298	2.29759	up	ENSORLT00000014058,olbr56k15	medium polypeptide	NEFM	chr12:17564914-17569130
CUST_26978_PI429674670	0.000394026	2.29721	down	olbr32l24	dual specificity protein phosphatase 8-like
CUST_8242_PI429674670	0.000486987	2.29713	up	ENSORLT00000019907	---NA---		chr24:12722134-12722917
CUST_14439_PI429674670	2.2794e-05	2.29589	down	ENSORLT00000004225,olea38g19,OLA03-Da10,OLA03-Ho07,OLA03-Jd07,OLA03-Ki14,OLA03-Mb19,OLA03-12,OLA03-Pa22,OLA05-Ab16,OLA05-Bb03,OLA06-Cf20,OLA06-Dm04,OLA06-Hj07	high-mobility group box 1	HMGB1	chr14:9678917-9682694
CUST_2191_PI429674670	0.000157805	2.29547	up	ENSORLT00000012612,olbr50g09	zinc finger of the cerebellum 4	ZIC4	chr20:16777079-16780574
CUST_15544_PI429674670	0.000496989	2.29468	down	ENSORLT00000005594	protocadherin 9	PCDH9	chr3:13461658-13464754
CUST_19412_PI429674670	0.000943868	2.29366	down	ENSORLT00000026565	5S ribosomal RNA [Source:RFAM;Acc:RF00001]	5S_RRNA	chr14:8734042-8740281
CUST_7883_PI429674670	0.000549379	2.29273	down	ENSORLT00000019475,oleb46o03,olova12i15,OLA03-Kn16,OLA05-Hl01,OLA07-Gh10	daz associated protein 2	DAZAP2	chr7:22805645-22812698
CUST_13827_PI429674670	0.000220802	2.29125	down	ENSORLT00000003505,olbr55p01,oleb29o07,oleb15p04	solute carrier family sodium bicarbonate cotransporter- member 10	SLC4A10	chr2:21659057-21697083
CUST_908_PI429674670	8.70748e-05	2.29118	up	ENSORLT00000011095,olbr24d04,olea23p19,olea61l20,olea21d08,OLA03-Dm21,OLA04-Bf10,OLA04-Ho07,OLA07-Ea20	eukaryotic translation initiation factor isoform 2		chr17:14652524-14658044
CUST_4843_PI429674670	0.000145625	2.28951	down	ENSORLT00000015792,olte6h21	solute carrier family 33 (acetyl- transporter) member 1	SLC33A1	chr13:24422482-24429679
OLD_PROBE1885	0.000444155	2.28922	up	olbr58m22	---NA---	#N/A	chr4:16656843-16659613
CUST_1680_PI429674670	0.000807246	2.28831	down	ENSORLT00000011986	rho gtpase activating protein 6	ZGC:136763	chr18:22002836-22025498
CUST_19764_PI429674670	0.000662701	2.28781	down	ENSORLT00000026068	-	-	chr17:23708182-23708267
CUST_19133_PI429674670	4.19558e-05	2.28554	down	ENSORLT00000009838,olbr36a23,olea25d03	deah (asp-glu-ala-his) box polypeptide 38	DHX38	chr3:19019907-19038246
CUST_21418_PI429674670	0.0003967	2.2852	up	olova61j01	---NA---	#N/A	chr13:24929001-24929261
CUST_26712_PI429674670	0.000302166	2.28478	down	OLA06-Jh11			chr11:18127552-18127728
CUST_23017_PI429674670	0.000255665	2.28231	up	oleb46g23,olec31c06,OLA03-Ja06,OLA06-Ie02	histone	H3F3A	chr13:17557083-17557962
CUST_18097_PI429674670	0.000419678	2.28109	up	ENSORLT00000008642,olea27n06,olte50k16	kinesin family member c1		chr11:15473274-15479384
CUST_14179_PI429674670	0.000191729	2.27886	up	ENSORLT00000003923,ENSORLT00000003925,ENSORLT00000003926,ENSORLT00000003929	erythrocyte band 7 integral membrane protein	STOM	chr13:6533958-6538023
CUST_23230_PI429674670	0.000492569	2.27804	up	oleb16h14	ictacalcin	ICN	chr11:688301-692670
CUST_7135_PI429674670	0.000564787	2.2762	up	ENSORLT00000018589	beta b2	CRYBB2	chr9:21417627-21419255
CUST_20447_PI429674670	0.000274135	2.27571	down	olte41l09	loc794500 protein	#N/A	chr10:6923048-6951883
CUST_5781_PI429674670	0.000706116	2.27481	up	ENSORLT00000016941,oleb14j13,olec19c03	mam domain containing 2	MAMDC2	chr12:25098495-25116939
CUST_22232_PI429674670	0.000318592	2.27439	up	olec43n07,OLA05-Gg07	nadh dehydrogenase 1 beta subcomplex subunit 1		chr24:4814438-4815854
CUST_17658_PI429674670	0.000428668	2.27377	down	ENSORLT00000008117,oleb34b17,OLA06-Hi05	syntaxin binding protein 2	STXBP2	chr8:9075751-9084740
OLD_PROBE2197	0.00085012	2.27124	down	oleb23k10	dna helicase hel308	HELQ	scaffold1872:724-7316
CUST_24242_PI429674670	0.000113003	2.27033	up	olea31a15	---NA---		chr9:14589308-14622775
CUST_10842_PI429674670	0.000111116	2.26969	up	ENSORLT00000023032,olova53l11	transmembrane protein 86a	TMEM86A	scaffold5448:1545-3967
CUST_5453_PI429674670	0.000338508	2.26906	up	ENSORLT00000016542,OLA05-Hb16	spindle and kinetochore-associated protein 3	SKA3	chr21:13357576-13362554
OLD_PROBE170	0.000302166	2.26859	up	ENSORLT00000001305,oleb8g17,olte67a14,OLA06-Ed16	ryanodine receptor 2	RYR2	chr13:2193611-2298219
CUST_9680_PI429674670	0.000441431	2.26784	up	ENSORLT00000021591,olbr29c21	complement component q c chain	C1QC	chr5:33444285-33446344
CUST_26871_PI429674670	3.29711e-05	2.26697	up	OLA08-Bh14			chr11:4062106-4062389
CUST_15288_PI429674670	0.000295212	2.2652	up	ENSORLT00000005273,olea16j18,olea4j23,olea30o07,OLA03-Il10,OLA04-Jf02,OLA05-En12,OLA06-Ep07	unnamed protein product [Tetraodon nigroviridis]		chr5:7297565-7300047
CUST_16157_PI429674670	0.000893748	2.26413	down	ENSORLT00000006366	solute carrier family 5 (choline transporter) member 7	SLC5A7	chr3:15622404-15625785
CUST_24253_PI429674670	2.49147e-05	2.26395	up	olea2d01	---NA---		chr22:5771577-5772164
CUST_5067_PI429674670	0.000143785	2.26373	up	ENSORLT00000016061,olbr16c18,oleb4j07	kelch domain containing 2	KLHDC2	chr22:6256818-6273497
CUST_7072_PI429674670	2.79816e-05	2.26188	down	ENSORLT00000018508,ENSORLT00000018512,olbr57g22,OLA03-Gg17	lysine-specific demethylase 5b	KDM5B	chr5:27594499-27605016
CUST_23172_PI429674670	0.000269348	2.261	up	oleb25b10	---NA---	#N/A	ultracontig66:196776-200092
CUST_10710_PI429674670	0.000132607	2.26046	up	ENSORLT00000022867,olec39l17,olte52c19,OLA03-Jk21	basic leucine zipper and w2 domains 1	BZW1	chr21:31252272-31283624
CUST_16460_PI429674670	0.000132607	2.25997	down	ENSORLT00000006728	synaptotagmin-like 2 isoform 2	SYTL2	chr13:11477734-11500991
CUST_24913_PI429674670	0.000352911	2.25992	up	olbr12l15,OLA03-Dm16	riken cdna 1110020p15 variant 1	UQCR10	chr12:13148555-13149386
CUST_26689_PI429674670	0.000756039	2.25907	down	OLA06-Ic18			scaffold3622:5902-6081
CUST_6161_PI429674670	0.000879606	2.25858	down	ENSORLT00000017403,olea34i24	gigaxonin	GAN	chr6:21526246-21536030
CUST_4213_PI429674670	0.000436912	2.25757	down	ENSORLT00000001503	rna binding motif protein 34	RBM34	chr1:3067553-3084787
CUST_23359_PI429674670	0.000576853	2.25604	up	oleb58f16,OLA03-Hi16	---NA---		chr5:6723473-6724275
CUST_14015_PI429674670	8.18643e-05	2.256	up	ENSORLT00000000373	solute carrier family 24 (sodium potassium calcium exchanger) member 3	SLC24A3	chr15:169216-178590
OLD_PROBE1359	0.000557553	2.25589	down	ENSORLT00000006596,OLA05-He18	neurotrophic tyrosine type 2	NTRK2	chr9:10154986-10234575
CUST_10070_PI429674670	0.000779532	2.25553	down	ENSORLT00000022056,olbr36d14,olvl28h14,OLA03-Kl02	nucleoporin nup43	NUP43	chr24:17928405-17932380
CUST_18386_PI429674670	0.000942917	2.25508	up	ENSORLT00000008975,ENSORLT00000008976,olbr40n22	#NAME?	SI:RP71-1C23.3	chr9:12578375-12581452
CUST_19009_PI429674670	5.57249e-05	2.25416	up	ENSORLT00000009695,olte61o11,OLA03-Hh21,OLA07-Hk08	aspartate cytoplasmic	GOT1	chr15:22174050-22174721
CUST_362_PI429674670	0.000220224	2.25314	down	ENSORLT00000010429,olbr56m11	iron-sulfur cluster assembly enzyme mitochondrial precursor	ISCU	chr12:13325106-13327116
CUST_26451_PI429674670	0.000724818	2.2528	up	OLA04-Jn06			chr3:1167653-1167882
CUST_14847_PI429674670	0.000435987	2.25215	up	ENSORLT00000004727	transmembrane protein 88	TMEM88	chr18:6308410-6319163
CUST_18238_PI429674670	0.000216137	2.25212	down	ENSORLT00000008811	samd1_rabit ame: full=atherin ame: full=sterile alpha motif domain-containing protein 1 short=sam domain-containing protein 1	SAMD1	chr8:9565246-9565621
CUST_6904_PI429674670	0.000991684	2.25126	down	ENSORLT00000018304,ENSORLT00000018305,ENSORLT00000018309,oleb56l07,olova55m02	smad nuclear interacting protein 1	SNIP1	chr16:20864436-20870736
CUST_20634_PI429674670	0.000333703	2.24887	down	olte24l19,olvl18d20,olbr49m20	dexamethasone-induced transcript	DEXI	ultracontig101:110379-181945
CUST_6661_PI429674670	7.61239e-05	2.24762	down	ENSORLT00000000180,ENSORLT00000000182,ENSORLT00000000184,olova41l21,OLA04-Ed15,OLA08-Fo14	deoxyhypusine hydroxylase	DOHH	chr4:484659-493571
CUST_25391_PI429674670	0.000276079	2.2459	up	olbr35n23	---NA---		chr18:2686137-2686346
CUST_6150_PI429674670	5.64588e-05	2.24564	down	ENSORLT00000017388,ENSORLT00000017392,ENSORLT00000017395	inositol polyphosphate-5-phosphatase f	INPP5F	chr15:29392568-29400785
CUST_26001_PI429674670	5.69621e-05	2.2447	up	OLA03-Kj20			chr1:25501367-25501709
CUST_25604_PI429674670	7.0893e-05	2.24469	down	olbr18k18	---NA---		chr12:4232625-4232649
CUST_5750_PI429674670	0.000651401	2.24326	up	ENSORLT00000016908,olbr11p03	immediate early response 5-like	IER5L	chr9:19480507-19481915
CUST_19554_PI429674670	0.000747142	2.24311	down	ENSORLT00000026328	U2 spliceosomal RNA [Source:RFAM;Acc:RF00004]	U2	scaffold2709:4698-4876
CUST_13244_PI429674670	0.000738736	2.24272	up	ENSORLT00000002793,olbr21n09	heparan sulfate 2-o-sulfotransferase 1	HS2ST1	chr4:5010074-5029152
CUST_5194_PI429674670	0.000427266	2.24056	down	ENSORLT00000016229	calcium release-activated calcium channel protein 1	ORAI1	chr9:18605721-18608272
CUST_21251_PI429674670	0.000904795	2.24032	up	olte24j09	---NA---		chr11:12095718-12096520
CUST_2019_PI429674670	2.41414e-05	2.23856	up	ENSORLT00000001241	---NA---		chr14:3199720-3249156
CUST_10919_PI429674670	0.000723485	2.23823	down	ENSORLT00000023115,olbr59d08	bifunctional arginine demethylase and lysyl-hydroxylase jmjd6	JMJD6	scaffold1014:51909-55777
CUST_18508_PI429674670	0.000187474	2.23742	down	ENSORLT00000009116,olbr59k24	histone deacetylase 9	HDAC9	chr16:12884694-12905711
CUST_9738_PI429674670	0.000576398	2.23607	up	ENSORLT00000021655,olvl60i07,OLA08-Ei07	3-hydroxy-3-methylglutaryl-coenzyme a reductase	HMGCR	chr9:30583600-30593097
CUST_16207_PI429674670	0.00091756	2.23603	up	ENSORLT00000006431,olova32k07,olova56p03,olova59f11	family with sequence similarity member a	HAUS6	chr18:11228124-11239183
CUST_24317_PI429674670	0.000464421	2.23544	up	olea17d21	---NA---		chr19:9522858-9593222
CUST_11793_PI429674670	0.000153727	2.23302	down	ENSORLT00000024262,olova36a18	selenoprotein s	SELS	scaffold572:119260-121991
CUST_19194_PI429674670	9.0441e-05	2.23294	down	ENSORLT00000009917,ENSORLT00000009918,ENSORLT00000009920,olbr18n10,olec31e01	phosphate cytidylyltransferase ethanolamine	PCYT2	chr8:10617025-10625140
CUST_6301_PI429674670	0.00046077	2.2326	down	ENSORLT00000017560,ENSORLT00000017562	nuclear receptor co-repressor isoform cra_a	NCOR2	chr9:20215206-20306020
CUST_10748_PI429674670	6.60892e-05	2.22967	up	ENSORLT00000022915,olea45a15	---NA---		ultracontig146:107797-112517
OLD_PROBE3105	3.51395e-05	2.22926	up	olte48g24	---NA---	#N/A	chr19:8510077-8511615
CUST_14184_PI429674670	0.000992723	2.22833	down	ENSORLT00000003932	leucine rich repeat and ig domain containing 1	LINGO1	chr11:6286874-6289104
CUST_12520_PI429674670	0.000256989	2.22824	up	ENSORLT00000025212,olte26c14,OLA06-In21	latent transforming growth factor beta binding protein 1	LTBP1	ultracontig66:877498-956725
CUST_7746_PI429674670	0.000629005	2.2275	up	ENSORLT00000019306,olec30j05,olova57j05	calcium-binding protein 39	CAB39	chr13:31752158-31767130
CUST_21884_PI429674670	0.000133215	2.22701	down	olova56f04	---NA---		chr19:20291131-20291481
CUST_27770_PI429674670	0.000296424	2.22683	up	OLA08-Jb11	---NA---
CUST_27068_PI429674670	0.000340666	2.22439	down	olea34c12	---NA---
CUST_24002_PI429674670	5.69621e-05	2.22396	down	olea11m05,olvl31f09,OLA03-Fd16,OLA03-Gp14,OLA05-Eb08,OLA05-Fp15,OLA06-Ic22,OLA07-Gh19	---NA---		chr7:12539973-12540754
CUST_9164_PI429674670	0.000681083	2.22204	down	ENSORLT00000020980,olte1p16,OLA03-Di11	angiogenic factor with g patch and fha domains 1	AGGF1	chr5:31541872-31547536
CUST_19392_PI429674670	0.000578586	2.22174	up	ENSORLT00000026587	Small nucleolar RNA SNORA62/SNORA6 family [Source:RFAM;Acc:RF00091]	SNORA62	chr3:12888396-12908600
CUST_6966_PI429674670	0.00034022	2.22158	down	ENSORLT00000018376,ENSORLT00000018378,ENSORLT00000018379,olbr10p02,olbr23e05,olte35c24	zyg-11 homolog b	ZYG11B	chr4:27893945-27908519
CUST_22701_PI429674670	0.000205524	2.2197	up	olec32b20	---NA---		chr16:24936844-24936886
CUST_5040_PI429674670	0.000316446	2.21943	down	ENSORLT00000016024,ENSORLT00000016028,olte41d23,OLA05-Bm21,OLA06-Ha18	serologically defined colon cancer antigen 1	NEMF	chr22:6256818-6273497
CUST_14348_PI429674670	0.00034561	2.21838	down	ENSORLT00000004121,olea23j08,olte24b24	u3 small nucleolar rna-interacting protein 2	RRP9	chr5:5563798-5572980
CUST_9238_PI429674670	0.000230933	2.2181	up	ENSORLT00000021069,olte3h03	sphingosine 1-phosphate receptor 3-like	S1PR3	chr4:32234195-32235957
CUST_10456_PI429674670	0.000172626	2.21786	down	ENSORLT00000022542,olbr45f23,olec44o22,OLA04-Ci15	caytaxin	ATCAY	chr17:31602405-31614111
OLD_PROBE2201	0.000786439	2.21694	up	oleb25b10	---NA---	#N/A	ultracontig66:196776-200092
CUST_13586_PI429674670	0.000583277	2.21537	down	ENSORLT00000003210,olec5c24,olte41p15	unc-119 homolog ( elegans)	UNC119	chr14:8501320-8519661
CUST_16455_PI429674670	0.000561869	2.21514	up	ENSORLT00000006722,oleb46a21	kn motif and ankyrin repeat domain-containing protein 2	KANK2	chr8:8415149-8429026
CUST_18102_PI429674670	0.000202284	2.21466	up	ENSORLT00000008648,olec22h11	nuclease harbi1-like	HARBI1	chr19:7200464-7203996
CUST_3400_PI429674670	0.000909183	2.21436	down	ENSORLT00000014065	protein tyrosine phosphatase domain containing 1 protein	SI:CH73-142C19.2	chr7:17688339-17691279
CUST_13432_PI429674670	0.000668284	2.21394	down	ENSORLT00000003021	syntaphilin	SNPH	chr7:5557538-5560799
CUST_18413_PI429674670	0.000602395	2.21331	up	ENSORLT00000009003,olec14d04	mitofusin 1	MFN1	chr17:11626421-11640160
CUST_17240_PI429674670	0.000687962	2.21263	down	ENSORLT00000007634,olova33d03	general transcription factor polypeptide 62kda	GTF2H1	chr6:10681256-10687176
CUST_22364_PI429674670	0.000229238	2.212	up	olec22m15	predicted protein [Nematostella vectensis]		chr19:11879126-11882150
CUST_25123_PI429674670	0.000157573	2.21196	down	olbr57h05,OLA03-Df13	---NA---		chr1:11651588-11652306
CUST_1120_PI429674670	0.000820222	2.21156	down	ENSORLT00000011335,oleb18b18	dna photolyase	ZGC:66475	chr17:14973297-14990271
CUST_22353_PI429674670	3.85198e-05	2.21051	down	olec25d09	---NA---		chr13:22164910-22165122
CUST_16623_PI429674670	0.000502162	2.21011	down	ENSORLT00000006912	chondroitin sulfate n-acetylgalactosaminyltransferase 1	CSGALNACT1	chr12:8179756-8198333
CUST_3708_PI429674670	0.000886342	2.21007	down	ENSORLT00000014417	protein phosphatase 1h (pp2c domain containing)	PPM1H	chr23:6404544-6419944
OLD_PROBE939	0.000438423	2.20989	up	ENSORLT00000024139	hypothetical protein BRAFLDRAFT_65402 [Branchiostoma floridae]		scaffold4937:1779-2963
CUST_16527_PI429674670	0.00095721	2.20976	up	ENSORLT00000006802,olec9c09	solute carrier family 1 (glial high affinity glutamate transporter) member 3	SLC1A3	chr9:10353454-10364663
CUST_6356_PI429674670	4.54856e-05	2.20954	up	ENSORLT00000017626,ENSORLT00000017630,olea16a12,olte10i12	succinate- adp- beta subunit	SUCLA2	chr21:15951737-15967737
CUST_4043_PI429674670	0.000912527	2.20953	down	ENSORLT00000014822,olova3e13,olova5h02	trans-golgi network protein 2		chr9:17330356-17333311
CUST_25852_PI429674670	1.12148e-05	2.20887	up	OLA03-Ff19			scaffold1577:3218-3616
CUST_2474_PI429674670	0.000393244	2.20857	up	ENSORLT00000012941,oleb43m23	thrombospondin type-1 domain-containing protein 7a	THSD7A	chr11:20790072-20846686
CUST_19269_PI429674670	0.000608842	2.2084	down	ENSORLT00000026722	U2 spliceosomal RNA [Source:RFAM;Acc:RF00004]	U2	chr13:3862079-3986627
CUST_9195_PI429674670	0.000167759	2.20839	down	ENSORLT00000021018	c3 and pzp- alpha-2-macroglobulin domain containing 8	CPAMD8	chr4:32083569-32121959
CUST_7529_PI429674670	0.000207993	2.20712	up	ENSORLT00000019055,olea61b20,OLA04-Bn19,OLA04-Ck01	ligase atp-dependent	LIG3	chr14:31624493-31655394
CUST_13416_PI429674670	0.000801385	2.20627	down	ENSORLT00000003003,olbr63k16,olea49o12,olec28b04	novel protein mouse microtubule-associated protein 7		chr20:465404-498545
CUST_14516_PI429674670	0.000164891	2.20598	down	ENSORLT00000004321,olte6g21	cell cycle checkpoint control protein rad9a	RAD9A	chr10:10139185-10144585
CUST_2009_PI429674670	0.000464421	2.20436	down	ENSORLT00000012390,olbr55p16	unnamed protein product [Tetraodon nigroviridis]		chr24:1795960-1797105
CUST_20724_PI429674670	0.000106168	2.2034	up	olte17k09	---NA---	#N/A	chr5:26119017-26383164
CUST_23977_PI429674670	0.000250603	2.20323	down	olea16j19,olova28k20	seven in absentia homolog 2	SIAH2	chr14:24234082-24235780
CUST_6947_PI429674670	0.000161754	2.20277	up	ENSORLT00000018351,olec19d14,olova39i07,OLA06-Cd07	imap family member 4-like		chr8:19906020-19909287
CUST_15590_PI429674670	0.000236261	2.20161	down	ENSORLT00000005653,ENSORLT00000005655,ENSORLT00000005659,olova19a02	dual specificity phosphatase 14	DUSP14	chr13:9402129-9404414
CUST_7693_PI429674670	8.13208e-05	2.20087	down	ENSORLT00000019247	kruppel-like factor 8	KLF8	chr14:32330766-32342545
CUST_13409_PI429674670	0.000221387	2.20027	down	ENSORLT00000002995,olbr52f17,OLA03-Fl24,OLA05-Bh07	lantibiotic synthetase component c-like 1	LANCL1	chr2:21424631-21435042
CUST_20531_PI429674670	0.000481891	2.20021	up	olte34d01	ham group protein		scaffold2366:2672-12010
CUST_11858_PI429674670	3.18531e-05	2.19961	up	ENSORLT00000024345,ENSORLT00000024346,olea65f09,olova42k12	b chain crystallographic and kinetic studies of human mitochondrial acetoacetyl-coa thiolase : the importance of potassium and chloride for its structure and function	ACAT1	scaffold5025:0-3401
CUST_18691_PI429674670	0.000820222	2.19915	down	ENSORLT00000009330,olea41e19	exosome component 2	EXOSC2	chr12:12376302-12380627
CUST_307_PI429674670	0.00088045	2.1988	up	ENSORLT00000010368	ribonucleoside-diphosphate reductase large subunit	RRM1	chr14:16408381-16413643
CUST_14526_PI429674670	0.000248475	2.19858	up	ENSORLT00000004337,ENSORLT00000004338,OLA05-Gp24	src-like isoform cra_a	SLA	chr11:8367485-8375138
CUST_22386_PI429674670	0.000704329	2.19848	up	olec19c21	nephroblastoma overexpressed gene	#N/A	scaffold2820:7300-10618
CUST_26360_PI429674670	0.000625482	2.19774	up	OLA04-Fo18			chr1:18551176-18551203
CUST_14312_PI429674670	0.000225146	2.19603	down	ENSORLT00000004082,olec63a01	transformation transcription domain-associated protein	TRRAP	chr19:1912128-1981113
CUST_635_PI429674670	0.000442589	2.19393	up	ENSORLT00000001078	histone 3		chr1:2511842-2512169
CUST_15688_PI429674670	0.000527002	2.19386	down	ENSORLT00000005777	melatonin receptor 1b	MTNR1BB	chr14:11342769-11344968
OLD_PROBE3127	6.91303e-05	2.19342	up	olte51a21	---NA---	#N/A	scaffold1149:24520-25797
CUST_11775_PI429674670	0.000470537	2.19282	down	ENSORLT00000024237,ENSORLT00000024246,olea58m05	rest corepressor 1	RCOR1	scaffold604:100229-108777
CUST_1482_PI429674670	0.000394026	2.19253	down	ENSORLT00000011755,olbr52b02	dis3-like exonuclease 2	DIS3L2	chr17:15209760-15226512
CUST_15120_PI429674670	0.000340231	2.19128	down	ENSORLT00000005064,ENSORLT00000005066,ENSORLT00000005068,olova43k11	chromosome 9 open reading frame 114	C9ORF114	chr12:6940540-6950476
CUST_24701_PI429674670	0.000408479	2.19046	down	olbr33d12	t-cell receptor beta chain ana 11	#N/A	chr8:25289517-25290926
CUST_17557_PI429674670	0.000137881	2.19032	down	ENSORLT00000008005,olec53f02,olbr21l14,OLA06-Dk20	enolase 2	ENO2	chr11:15052678-15075558
CUST_22887_PI429674670	0.000833823	2.18999	down	oleb64h24	bcl2-associated athanogene 5	BAG5	scaffold983:44973-51017
CUST_7208_PI429674670	0.000443638	2.18988	down	ENSORLT00000018680,ENSORLT00000018682,olova30l02,olova39n05	solute carrier family member f2	SLC35F2	chr14:30905740-30912353
CUST_11253_PI429674670	0.000333219	2.18936	down	ENSORLT00000002357,olbr11k13	cgi-01 protein isoform 1	METTL13	chr4:4314278-4315485
CUST_1476_PI429674670	0.000905516	2.18881	down	ENSORLT00000011749,olea56p24,olte58a06	kiaa1737 protein	KIAA1737	chr24:1174892-1178813
CUST_11026_PI429674670	0.000164891	2.18857	down	ENSORLT00000023261	u3 small nucleolar rna-associated protein 18 homolog	UTP18	scaffold4062:2303-2879
CUST_13447_PI429674670	0.000300204	2.18823	up	ENSORLT00000003038,ENSORLT00000003042,olec59p06	transketolase	TKT	chr5:3723093-3731943
CUST_13855_PI429674670	0.000111413	2.18685	down	ENSORLT00000003541,oleb16a20,oleb26a17	zinc and double phd fingers family 2	DPF2	chr10:8259853-8270932
CUST_10989_PI429674670	0.000201944	2.18652	up	ENSORLT00000023213,ENSORLT00000023224,olbr57l13,OLA03-Jk12	melanophilin transcript variant 1	MLPHA	ultracontig36:63998-72969
CUST_18793_PI429674670	5.69621e-05	2.18469	up	ENSORLT00000000946	creatine mitochondrial 2	CKMT2	chr12:775137-784129
CUST_21548_PI429674670	0.000326199	2.18468	up	olova44l12	novel protein	SI:CH211-214C7.4	chr1:1872142-1889926
CUST_18438_PI429674670	4.0849e-05	2.18457	up	ENSORLT00000009038,oleb31b22	adp-ribosylation factor-like 16	ARL16	chr8:9745580-9747460
CUST_26893_PI429674670	0.000161754	2.18372	up	OLA08-Df08			chr8:8241690-8242112
CUST_6943_PI429674670	0.000905375	2.18317	down	ENSORLT00000018347,olbr12o04,olova23f19	coiled-coil domain containing 134	CCDC134	chr8:19895319-19905214
OLD_PROBE390	0.000177728	2.18248	down	ENSORLT00000016148,ENSORLT00000016149,ENSORLT00000016151,olbr48p06,oleb45p16,OLA03-Oh13	iq motif and sec7 domain 1	IQSEC1	chr5:25406171-25464085
CUST_7201_PI429674670	0.000220802	2.17979	down	ENSORLT00000018673,olec28b03	autosomal recessive 1a	CIRH1A	chr6:22596201-22606841
CUST_3880_PI429674670	3.97399e-05	2.17727	up	ENSORLT00000014632	bcl6 co-repressor	BCOR	chr21:10291192-10308486
CUST_25668_PI429674670	0.000519975	2.17633	down	olbr13n04	---NA---		chr10:18425248-18426020
CUST_16435_PI429674670	0.000816568	2.17623	down	ENSORLT00000006699,olte44m20,OLA03-Df20	splicing arginine serine-rich 1	SRSF1	chr14:12769931-12773399
CUST_11846_PI429674670	0.000588622	2.17433	down	ENSORLT00000024328,olbr15e17,olec44d13	abhydrolase domain containing 6	ABHD6	ultracontig62:717747-730817
OLD_PROBE2710	0.00023863	2.1739	up	olova30a05	---NA---	#N/A	chr6:24809054-24810481
CUST_19169_PI429674670	0.000366792	2.17355	down	ENSORLT00000009888,olea46d14,olte6c15	pescadillo homolog	PES1	chr9:12971557-12980575
CUST_21406_PI429674670	5.3893e-05	2.17317	up	olova63b23	mitochondrial 28s ribosomal protein s36	#N/A	chr9:6256423-6263525
CUST_14606_PI429674670	0.000114261	2.17279	up	ENSORLT00000004440,olbr27j01,oleb9a20,OLA05-Fb01	charged multivesicular body protein 4b	CHMP4B	chr7:7414449-7420148
CUST_24083_PI429674670	0.000388871	2.17254	down	olea59h20	---NA---		chr15:4319777-4319999
CUST_20465_PI429674670	0.000245287	2.17112	up	olte4j23	---NA---	#N/A	chr16:18562313-18564636
CUST_744_PI429674670	0.000384149	2.17033	up	ENSORLT00000001091	histone 3		chr1:2513711-2514011
CUST_16919_PI429674670	0.000318948	2.1697	up	ENSORLT00000007250	gamma-aminobutyric acid a alpha 6	GABRA6	chr10:13541896-13546785
CUST_23150_PI429674670	7.50761e-05	2.16939	up	oleb28m14	---NA---		chr13:7533013-7533426
CUST_10174_PI429674670	0.000455427	2.16911	up	ENSORLT00000022195,ENSORLT00000022196	uridine diphosphate glucose pyrophosphatase	NUDT14	chr24:19970481-19981131
CUST_11608_PI429674670	0.000595739	2.16786	up	ENSORLT00000024014,olbr20i14,olec29f09,olova21g23	ring finger protein 166	RNF166	scaffold521:57666-198553
CUST_15650_PI429674670	0.000525454	2.16753	up	ENSORLT00000005728,olea25m07,olova25m07,olte13h20,OLA03-Qo09	structural maintenance of chromosomes 2	SMC2	chr1:15022442-15031210
CUST_24942_PI429674670	0.000476648	2.16621	up	olbr10f13	mannose-binding lectin-associated serine protease-3a	MASP1	scaffold5009:731-4641
CUST_18957_PI429674670	0.000255665	2.16611	up	ENSORLT00000009634	thioredoxin-related transmembrane protein 3	TMX3	chr17:12905613-12910484
CUST_13986_PI429674670	0.000133114	2.16562	down	ENSORLT00000003699,olbr63d01,oleb14j19,OLA06-Hb01	ubiquinol-cytochrome c reductase complex chaperone	ZGC:153206	chr5:4452531-4466111
CUST_13972_PI429674670	0.000230063	2.16549	down	ENSORLT00000003682,ENSORLT00000003684,olte33h20	peroxisomal biogenesis factor 19	PEX19	chr17:3158168-3162493
CUST_14055_PI429674670	0.000610654	2.16438	down	ENSORLT00000000378,olte11d12	phosphatidylinositol glycan anchor class q	PIGQ	chr8:625452-631740
CUST_13359_PI429674670	4.0849e-05	2.16338	up	ENSORLT00000002932,ENSORLT00000002934,ENSORLT00000026402,olbr60h23,oleb17m22	bcl10-interacting card protein	C9ORF89	chr5:3701947-3706144
CUST_19609_PI429674670	0.000862834	2.16154	down	ENSORLT00000026249	-	-	chr12:15495789-15507610
CUST_14359_PI429674670	0.000540495	2.16087	down	ENSORLT00000004134,ENSORLT00000004135,olova57k13	ovarian cancer-associated gene 2 protein homolog	OVCA2	chr14:9217856-9220477
CUST_2669_PI429674670	0.000900368	2.16077	down	ENSORLT00000013186,olte3h21,olte47p02	transmembrane protein 168	TMEM168	chr23:4770353-4792487
CUST_10626_PI429674670	0.00017173	2.15951	up	ENSORLT00000022752,olec34i23,OLA03-Ig16,OLA03-Na09	activator of 90 kda heat shock protein atpase homolog 1	AHSA1	chr24:24012323-24015781
CUST_4456_PI429674670	0.00034519	2.15658	up	ENSORLT00000015308,ENSORLT00000015310	elk4 protein	ELK4	chr5:24685565-24697018
CUST_1793_PI429674670	8.44079e-05	2.1558	down	ENSORLT00000012127,olbr18f02,OLA07-Hm06	guanine nucleotide binding protein (g protein) alpha z polypeptide	GNAZ	chr12:14282966-14283416
CUST_18217_PI429674670	0.000284956	2.15576	up	ENSORLT00000008787,olea27l02,olea61k17,olova59o09,olte53e14,OLA03-Gm07	family with sequence similarity member a	FAM60A	chr3:18293140-18297406
CUST_7506_PI429674670	0.000819059	2.1556	up	ENSORLT00000001904,olbr62n12,OLA06-Hm22	fk506-binding protein 11 precursor	FKBP11	chr5:2304763-2310082
CUST_19060_PI429674670	0.000205344	2.15401	down	ENSORLT00000009753	mediator of rna polymerase ii transcription subunit 26	MED26	chr4:13941292-13944767
CUST_4460_PI429674670	0.00050503	2.15227	down	ENSORLT00000015313,olec6d20,olte32i07	spastin	SPAST	chr15:27363045-27368768
CUST_3566_PI429674670	0.0004062	2.15128	up	ENSORLT00000014247,ENSORLT00000014249,ENSORLT00000014250	inositol -triphosphate receptor 2	ITPR2	chr6:16693885-16737306
CUST_6638_PI429674670	0.000133114	2.15021	down	ENSORLT00000017973,olte43a14	trna (cytosine-5-)-methyltransferase nsun2	NSUN2	chr11:28972542-28991972
CUST_12595_PI429674670	0.000269348	2.14969	down	ENSORLT00000025307,olova12i18	ccr4 carbon catabolite repression 4-like	CCRN4L	ultracontig115:2362110-2363626
CUST_24376_PI429674670	0.000646984	2.1493	up	olbr65j21	---NA---	#N/A	chr24:18173264-18174245
CUST_11844_PI429674670	0.000163283	2.14871	up	ENSORLT00000024324,ENSORLT00000024326	unnamed protein product [Tetraodon nigroviridis]		scaffold1742:4598-19886
CUST_27608_PI429674670	5.15725e-05	2.14869	up	OLA06-Ce04	---NA---
CUST_16994_PI429674670	0.000538622	2.14855	down	ENSORLT00000007346,oleb58a22	c18orf32 homolog		chr12:9104008-9113036
CUST_9262_PI429674670	0.000146339	2.14758	down	ENSORLT00000021099,olea23h07,olova31f16	iron zinc purple acid phosphatase-like	PAPL	chr22:13784658-13799112
CUST_4821_PI429674670	0.000405263	2.14625	up	ENSORLT00000015765,oleb57f10	rhodopsin kinase	GRK1A	chr21:12282155-12285951
CUST_8939_PI429674670	0.000191029	2.14212	up	ENSORLT00000020720,ENSORLT00000020723,olbr1l08	---NA---		chr16:28296016-28323070
CUST_5824_PI429674670	0.000372674	2.13957	down	ENSORLT00000016992,oleb7l24,olec48h17,olova13h18,olte1a15,OLA08-Ja19	nuclear distribution protein nude homolog 1	NDE1	chr1:33367095-33402185
CUST_4232_PI429674670	0.000857292	2.13814	down	ENSORLT00000015043,olea52b24	protein	SI:CH211-11K18.4	chr8:15663223-15671282
CUST_18041_PI429674670	0.000238139	2.13699	up	ENSORLT00000008579,ENSORLT00000008580,OLA07-Ha09,OLA08-Ij02	catenin (cadherin-associated protein) delta 2 (neural plakophilin-related arm-repeat protein)	CTNND2	chr20:11334045-11553500
CUST_2066_PI429674670	0.000860812	2.13694	down	ENSORLT00000012461,ENSORLT00000012463,olbr8i02	disrupted in renal carcinoma 2	DIRC2	chr21:6506010-6541974
CUST_22450_PI429674670	0.000313991	2.13683	up	olec1d17	---NA---		chr2:15967094-15968305
OLD_PROBE1628	0.000156081	2.13561	up	olbr18a12	---NA---		chr5:12503904-12517831
CUST_12318_PI429674670	2.09169e-05	2.13459	down	ENSORLT00000024934,olbr7o03	chromosome 22 open reading frame 28	C22ORF28	ultracontig277:23267-27030
CUST_622_PI429674670	0.000244254	2.13401	down	ENSORLT00000010757,ENSORLT00000010760,olbr37f06,OLA03-Kl08,OLA04-Jd03	vitamin k-dependent protein z		chr8:11788040-11792028
CUST_7667_PI429674670	0.000183904	2.13378	up	ENSORLT00000019216,olea58d01	tumor protein p53 inducible nuclear protein 1	TP53INP1	chr16:23150244-23157587
CUST_5367_PI429674670	0.000240879	2.13378	down	ENSORLT00000016441,olea61m15,OLA03-Lp21	developmentally regulated gtp binding protein 2	DRG2	chr8:17762288-17771009
CUST_6069_PI429674670	0.000483583	2.13338	up	ENSORLT00000017296,oleb43l03,OLA03-Fi19	phosphodiesterase cgmp- gamma	PDE6G	chr19:20448682-20468828
CUST_14596_PI429674670	7.50761e-05	2.13337	up	ENSORLT00000004429,olvl57j05,OLA08-Bg13	hydroxysteroid (17-beta) dehydrogenase 4	HSD17B4	chr9:6643685-6664811
CUST_15170_PI429674670	0.000236896	2.13021	down	ENSORLT00000005129,oleb64j08,olec50p11,OLA05-Ee19	myst histone acetyltransferase 2	MYST2	chr19:2679906-2687089
CUST_9459_PI429674670	0.00060552	2.12743	down	ENSORLT00000021334,oleb26i15	nudix (nucleoside diphosphate linked moiety x)-type motif 12	NUDT12	chr9:29331071-29337710
CUST_12307_PI429674670	0.000871546	2.1262	up	ENSORLT00000024919,olova61n17,OLA03-Ka24,OLA05-Ec17,OLA05-Hb05	cyclin a2	CCNA2	ultracontig115:115103-118401
CUST_1944_PI429674670	0.000194483	2.12489	down	ENSORLT00000012316,ENSORLT00000012318,olbr16e16,olec2p05,OLA04-Go17	polymerase (dna-directed) delta interacting protein 2	POLDIP2	chr13:19162822-19171730
CUST_1328_PI429674670	0.000608188	2.12428	up	ENSORLT00000011573	ap-1 complex subunit sigma-3	AP1S3	chr13:18215442-18218297
CUST_22443_PI429674670	0.000686662	2.12399	up	olec1p20	unnamed protein product [Tetraodon nigroviridis]		chr15:13658422-13661140
CUST_15981_PI429674670	0.000391871	2.12375	up	ENSORLT00000006144,olbr15a11,oleb35m04,olova21c13,OLA04-Dm11	ubiquitin domain-containing protein ubfd1	UBFD1	chr8:7602105-7604898
CUST_27064_PI429674670	0.000624616	2.12368	up	olea24b09	---NA---
CUST_4367_PI429674670	4.30331e-05	2.12322	up	ENSORLT00000000152,olea19c20,olea23m08,olte56c19,olte61l19	was wasl-interacting protein family member 2	WIPF2	chr1:1053598-1066886
CUST_16418_PI429674670	0.000191029	2.12187	up	ENSORLT00000006678,ENSORLT00000006684,oleb45a05	nicotinamide nucleotide adenylyltransferase 1	NMNAT1	chr7:9992388-9998594
CUST_24346_PI429674670	0.000848917	2.12186	down	olbr9p13,olec60c22	peptidyl-glycine alpha-amidating monooxygenase a precursor		scaffold1427:14181-32803
CUST_23040_PI429674670	0.000905516	2.12063	up	oleb43b15	---NA---	#N/A	chr16:21069475-21070264
CUST_7576_PI429674670	0.000447847	2.11875	up	ENSORLT00000019110,ENSORLT00000019113,olec57c23	t-box 1	TBX1	chr9:23516635-23524082
CUST_2878_PI429674670	0.000217884	2.11871	up	ENSORLT00000013436	novel protein bloodthirsty	ZGC:173581	chr19:12135613-12137254
CUST_13319_PI429674670	0.000330055	2.11855	down	ENSORLT00000000288,oleb12a14	m-phase phosphoprotein 6	MPHOSPH6	chr6:332523-336368
CUST_21939_PI429674670	0.000872421	2.11815	up	olova43o01	---NA---		chr9:4683519-4692091
CUST_19341_PI429674670	0.000345152	2.1181	down	ENSORLT00000026641	Small nucleolar RNA SNORA33 [Source:RFAM;Acc:RF00438]	SNORA33	chr24:13992584-14018437
CUST_4309_PI429674670	0.000331734	2.11801	down	ENSORLT00000001514,olea39e11,olea50b07,OLA05-Hf15	splicing arginine serine-rich 2	ZGC:55876	chr8:2452103-2454824
CUST_16497_PI429674670	0.000470267	2.11744	down	ENSORLT00000006773,oleb64i14,OLA03-Qk10	diphthamide biosynthesis protein 2	DPH2	chr20:8410374-8420665
CUST_863_PI429674670	0.000435987	2.11704	down	ENSORLT00000011043,oleb58e07,olec30c10	aarf domain containing kinase 4	ADCK4	chr13:17633276-17639438
CUST_14238_PI429674670	7.50761e-05	2.11699	up	ENSORLT00000003995,ENSORLT00000003997,ENSORLT00000003999,olbr46d14,olbr57g21,OLA07-Ef15	tsc22 domain family protein 1 isoform 1	TSC22D1	chr2:21914315-21933799
CUST_12179_PI429674670	0.000489354	2.11606	up	ENSORLT00000002476,olbr16f09,olec12o17,OLA07-Ej20	eh domain binding protein 1	EHBP1	chr14:7903841-7952206
CUST_25084_PI429674670	0.000754793	2.11445	up	olbr60a22	---NA---		chr16:7825431-7826144
CUST_19265_PI429674670	0.000464421	2.11179	down	ENSORLT00000026727	Small nucleolar RNA SNORD87 [Source:RFAM;Acc:RF00439]	SNORD87	chr20:15225004-15234704
CUST_10341_PI429674670	0.000264044	2.11141	down	ENSORLT00000022396	signal transducing adaptor molecule (sh3 domain and itam motif) 1	STAM	chr17:31006066-31015663
CUST_1633_PI429674670	0.000207969	2.10922	up	ENSORLT00000011929,olea37j05,OLA05-Cd10	dna replication complex gins protein psf2	GINS2	chr3:21046936-21049317
CUST_1231_PI429674670	0.000576252	2.10804	up	ENSORLT00000001148,olbr27j07	carbohydrate (keratan sulfate gal-6) sulfotransferase 1	CHST1	chr3:6396566-6400765
CUST_15786_PI429674670	0.00016383	2.10701	up	ENSORLT00000005902,olvl39e08	protein tyrosine receptor d	PTPRD	chr1:15107680-15174433
OLD_PROBE203	0.00052179	2.10569	down	ENSORLT00000013512,ENSORLT00000013513,olbr14i22,olec44o12,olova1f06	sarcoplasmic endoplasmic reticulum calcium atpase 2	ATP2A2	chr12:15832408-15857003
CUST_9206_PI429674670	0.000690983	2.10561	down	ENSORLT00000021032,oleb6k01,olte20f11,OLA03-Ni24	proteasome ( macropain) 26s 4	PSMC4	chr16:29296112-29304195
CUST_11603_PI429674670	0.000403711	2.10476	down	ENSORLT00000024010	microtubule associated calponin and lim domain containing 3	MICAL3A	scaffold212:564702-569552
CUST_16125_PI429674670	0.000765882	2.10377	down	ENSORLT00000006329,olea40d13	mothers against decapentaplegic homolog 4	SMAD4	chr9:9890732-9899352
CUST_7808_PI429674670	0.00017173	2.10334	down	ENSORLT00000019382,ENSORLT00000019383,olbr21p06,olte39f07,olte35n16	solute carrier family 25 (mitochondrial brain) member 14	SLC25A14	chr14:32756721-32775792
CUST_21711_PI429674670	0.000608971	2.10317	down	olova24f09,OLA04-He23	ras association ( af-6) domain family (n-terminal) member 7	#N/A	scaffold676:61676-78087
CUST_23329_PI429674670	0.000687551	2.1031	up	oleb62c08	pih1 domain-containing protein 2		chr13:10734290-10741252
CUST_19183_PI429674670	3.97342e-05	2.10192	up	ENSORLT00000009907,oleb35p04,olec45k15,OLA03-Fh21,OLA05-Dj13,OLA06-Cp09,OLA08-Fd04	glutamate	GRINA	chr16:13259895-13264122
CUST_14059_PI429674670	0.000860219	2.10004	down	ENSORLT00000003786,olte38k21	calneuron 1	CALN1	chr14:8887847-8917877
CUST_11068_PI429674670	0.000492569	2.09842	up	ENSORLT00000023316	---NA---		scaffold797:13597-88572
CUST_22611_PI429674670	0.000413876	2.09841	up	olec44n01	---NA---		scaffold1224:7434-8159
OLD_PROBE2530	0.00085012	2.09801	up	olec3f20,olte33k17	transmembrane protein 136	TMEM136	scaffold5093:1962-4299
CUST_16198_PI429674670	0.000477179	2.09684	up	ENSORLT00000006417,ENSORLT00000006419,olea61e12	dix domain containing 1	DIXDC1	chr13:10718032-10733676
CUST_17580_PI429674670	9.66513e-05	2.09682	up	ENSORLT00000008034	fish virus induced trim protein	TRIM25	chr17:9475336-9491139
CUST_26346_PI429674670	0.000217929	2.09569	up	OLA04-Fd05			chr8:23925663-23925758
CUST_19496_PI429674670	0.000266446	2.09421	down	ENSORLT00000026449	Small nucleolar RNA SNORD24 [Source:RFAM;Acc:RF00069]	SNORD24	chr4:33769563-33772240
CUST_9038_PI429674670	0.000553705	2.09407	down	ENSORLT00000020828	cask interacting protein 1	CASKIN1	chr8:23061918-23109384
CUST_5061_PI429674670	0.000821224	2.0925	down	ENSORLT00000001606,olova59o13	thap domain-containing protein 5-like		chr13:2482304-2483743
CUST_9239_PI429674670	0.000211184	2.09242	down	ENSORLT00000021071	tbc1 domain member 30	TBC1D30	chr23:21268249-21276527
CUST_19014_PI429674670	0.000192606	2.08988	up	ENSORLT00000000971,olbr42h15	3-oxoacyl-acyl-carrier-protein reductase	ZGC:101858	chr9:1193547-1198141
CUST_19603_PI429674670	0.000448877	2.08953	down	ENSORLT00000026255	Small nucleolar RNA SNORD47 [Source:RFAM;Acc:RF00281]	SNORD47	chr4:33769563-33772240
CUST_11210_PI429674670	0.000224223	2.08863	up	ENSORLT00000023503,oleb48f09,OLA04-Fk06	wd repeat-containing protein 82	WDR82	ultracontig62:292750-301621
CUST_9178_PI429674670	0.000154607	2.08837	down	ENSORLT00000020995,olec38h19	amp-activated protein kinase gamma2 subunit	PRKAG2	chr17:26115083-26179260
CUST_24404_PI429674670	0.000179651	2.0883	up	olbr62g07,OLA03-Ck17,OLA06-Eb17	---NA---		chr22:7091174-7091380
OLD_PROBE1921	0.0008421	2.08682	up	olbr62g07,OLA03-Ck17,OLA06-Eb17	---NA---		chr22:7091174-7091380
CUST_26435_PI429674670	4.19558e-05	2.08553	up	OLA04-Jc23			chr21:13447198-13447477
CUST_23677_PI429674670	0.000459606	2.0854	up	oleb13j09	---NA---		chr15:14308128-14308897
OLD_PROBE2394	4.19558e-05	2.08341	down	oleb6f01,OLA03-Hk08,OLA05-Bi14	uncharacterized protein dkfzp762i1415-like	#N/A	chr4:19140989-19141825
CUST_4192_PI429674670	0.000652223	2.0834	down	ENSORLT00000015000,olea1i22,oleb60a03,olova1b08,olvl32i24	cation-dependent mannose-6-phosphate receptor precursor	M6PR	chr16:16999502-17003558
CUST_4031_PI429674670	7.91409e-05	2.08321	down	ENSORLT00000014806,olea36b08	taf6-like rna polymerase ii p300 cbp-associated factor-associated factor 65 kda subunit 6l	TAF6L	chr18:28792215-28798710
CUST_261_PI429674670	0.000416645	2.08299	down	ENSORLT00000010322,oleb51o09	sh3-containing protein p4015	SORBS2A	chr1:24616773-24637836
CUST_12719_PI429674670	0.0001636	2.08282	down	ENSORLT00000025453,ENSORLT00000025455,olbr63h22,olea4a20	---NA---		ultracontig115:4095232-4126766
CUST_26412_PI429674670	0.000477179	2.08192	down	OLA04-Ih14,OLA06-Bg17	afadin isoform 1		scaffold3930:418-438
CUST_4094_PI429674670	0.00073258	2.08191	down	ENSORLT00000014882	1-phosphatidylinositol- -bisphosphate phosphodiesterase delta-1-like	PLCD1	chr17:17775226-17783491
CUST_1368_PI429674670	3.36163e-05	2.08078	up	ENSORLT00000011621,olbr53p24	comm domain-containing protein 5	COMMD5	chr10:22363858-22371277
CUST_22840_PI429674670	0.000245086	2.08053	down	olec11o13	---NA---		chr16:9780925-9781662
OLD_PROBE1182	0.000164891	2.0804	up	ENSORLT00000003985	protein tyrosine receptor f	#N/A	chr4:6294626-6336149
CUST_25143_PI429674670	0.000331442	2.08032	up	olbr56b22,OLA03-Ha18,OLA08-Ga04	---NA---		scaffold6488:996-2141
CUST_12982_PI429674670	0.000413876	2.07948	up	ENSORLT00000025773,olova4i12	ankyrin repeat domain isoform cra_a	KANK1	ultracontig107:122254-162619
CUST_12086_PI429674670	0.00050503	2.07908	up	ENSORLT00000024631	unnamed protein product [Tetraodon nigroviridis]		scaffold3097:3893-5335
CUST_5009_PI429674670	0.000146339	2.07842	up	ENSORLT00000015992	spa-1-like 2	SIPA1L2	chr15:27982359-28043094
CUST_25702_PI429674670	0.0004062	2.07745	up	olbr10b01	---NA---		chr16:13757806-13758150
CUST_2948_PI429674670	0.000274023	2.07701	up	ENSORLT00000013526,ENSORLT00000013529	nrxn3 protein	NRXN3A	chr22:2442812-2444491
CUST_11694_PI429674670	0.000823628	2.07616	up	nil
CUST_10007_PI429674670	0.000356683	2.07542	up	ENSORLT00000021981,olbr33g07,olvl39d20	nuclear factor erythroid 2-related factor 2	NFE2L2	chr21:24759181-24765174
CUST_10422_PI429674670	6.10175e-05	2.07369	down	ENSORLT00000022497,ENSORLT00000022498,oleb48c13	abhydrolase domain-containing protein 13	ABHD13	chr21:28023167-28027269
CUST_5740_PI429674670	0.00016383	2.07364	up	ENSORLT00000016899	transposase homolog		chr11:24577647-24671246
OLD_PROBE3191	0.00023524	2.07362	up	olte65a23	atp-dependent rna helicase ddx3x	#N/A	scaffold2460:1056-10794
CUST_7585_PI429674670	0.000438781	2.07317	down	ENSORLT00000019121,olec52c16,olova6m17	dnaj homolog subfamily c member 25	SI:CH211-154E10.2	chr12:29516683-29522171
CUST_1333_PI429674670	0.000106192	2.0722	down	ENSORLT00000011580,olbr52j16,oleb28i14	alkylation repair homolog 5 ( coli)	ALKBH5	chr1:26317960-26321923
OLD_PROBE1718	5.5222e-05	2.0708	up	olbr31e02	histidine triad nucleotide binding protein 3	#N/A	chr16:11034939-11036241
CUST_1614_PI429674670	0.000229664	2.07071	up	ENSORLT00000011904	aldehyde dehydrogenase 1 member l1	ALDH1L1	chr5:17351501-17363021
CUST_14183_PI429674670	0.000498674	2.07033	up	ENSORLT00000003930	histidine decarboxylase	HDC	chr3:12202796-12206168
CUST_25270_PI429674670	0.000225912	2.07007	down	olbr45h01	mrna-capping enzyme		scaffold1854:8494-8543
CUST_12997_PI429674670	0.000255752	2.06879	down	ENSORLT00000025791	insulin induced gene 2	INSIG2	ultracontig256:84108-85948
CUST_10086_PI429674670	0.000535993	2.06851	up	ENSORLT00000022076,ENSORLT00000022078,ENSORLT00000022079,olec10k06,olec59p02	dynamin 1	DNM1	chr9:31812874-31845446
CUST_3_PI430008357	0.000356683	2.06819	up	AB223058	SWS1 type opsin	SWS1
CUST_1656_PI429674670	0.000248475	2.06772	up	ENSORLT00000011959	aryl hydrocarbon receptor nuclear translocator-like protein 2	ARNTL2	chr23:2931240-2954154
CUST_27754_PI429674670	0.000215604	2.06672	down	OLA08-Gm13	---NA---
CUST_9995_PI429674670	0.000332929	2.06617	down	ENSORLT00000021962,ENSORLT00000021963,ENSORLT00000021964,olec23d23,olec16c18	serine threonine-protein phosphatase 2a 56 kda regulatory subunit gamma isoform	PPP2R5C	chr24:17519284-17548821
CUST_5534_PI429674670	0.000290781	2.06526	up	ENSORLT00000016632	megakaryoblastic leukemia 1		chr8:18243877-18284251
CUST_952_PI429674670	0.00029125	2.06459	down	ENSORLT00000001115,olova3n16	kiaa0875 protein	FBXO21	chr9:2004182-2013236
CUST_1394_PI429674670	0.000907395	2.06436	up	ENSORLT00000011652,olec19l10,OLA07-Gm03	glutathione peroxidase 1	GPX3	chr19:10079445-10081963
CUST_6983_PI429674670	5.79815e-05	2.06291	down	ENSORLT00000018398,oleb36b07,OLA07-Hl10	signal recognition particle receptor (docking protein)	SRPR	chr13:28588204-28599689
CUST_9629_PI429674670	8.59743e-05	2.06216	down	ENSORLT00000021534,olea18d08,OLA06-Fn11,OLA07-El16	sjogren syndrome antigen b (autoantigen la)	SSB	chr21:23795439-23805777
CUST_7964_PI429674670	0.000185933	2.06216	up	ENSORLT00000019569,ENSORLT00000019570,olbr7l06	tumor necrosis factor receptor member 21	TNFRSF21	chr24:10833405-10888497
CUST_16906_PI429674670	0.000378725	2.06203	up	ENSORLT00000007235,olea27j23	kelch repeat-containing protein	KRCP	chr18:12636380-12642214
CUST_5256_PI429674670	0.000133215	2.06149	down	ENSORLT00000016299,ENSORLT00000016300,oleb43m08,olte58g14	ik cytokine	IK	chr14:24060703-24068336
CUST_8000_PI429674670	0.000902744	2.0614	down	ENSORLT00000019616,olte10k12	engulfment and cell motility protein 2	ELMO2	chr5:28443421-28459039
CUST_11809_PI429674670	0.000466666	2.06102	up	ENSORLT00000002429,OLA03-Io12	nck-associated protein 5	NCKAP5	chr2:19651509-19711193
CUST_27367_PI429674670	8.98609e-05	2.06037	down	olte43a13	isoform cra_a
CUST_17461_PI429674670	0.000317454	2.06032	down	ENSORLT00000007891,olec30e20	itchy e3 ubiquitin protein ligase homolog	ITCH	chr5:11635321-11647198
CUST_15578_PI429674670	0.000553128	2.06018	down	ENSORLT00000005638,olte33g18	vestigial like 4	VGLL4	chr5:7958941-7976754
CUST_3810_PI429674670	0.000423617	2.06011	down	ENSORLT00000014540,olec5a03,OLA03-Lb24	transmembrane emp24 domain-containing protein 9 precursor	TMED9	chr10:27331709-27521321
OLD_PROBE1557	0.000248188	2.05859	down	ENSORLT00000009640,olea21a22,olova39c13,olova46e13,OLA03-Kf23,OLA04-Ae17,OLA04-Gp06,OLA06-Be07,OLA06-Bg15,OLA06-Eh09,OLA06-Fl22,OLA06-Fn24,OLA06-Gf11,OLA06-Ig17,OLA06-Ji07,OLA06-Jo09,OLA07-If01	proliferation-associated protein 2g4	PA2G4	chr7:12532290-12538804
OLD_PROBE8	0.000576853	2.05758	down	ENSORLT00000010185,olec49k06	unc-119 homolog ( elegans)	UNC119	chr13:16457483-16473311
OLD_PROBE2698	0.000550271	2.05577	up	olova27m22	---NA---	#N/A	chr12:24893727-24894543
CUST_8202_PI429674670	0.00060552	2.05529	down	ENSORLT00000019864,olbr41k20,olbr56n22,OLA04-Ej15,OLA05-Hp19	zinc finger protein 292	SI:DKEYP-8H3.5	chr21:19806771-19819670
CUST_19260_PI429674670	0.000194483	2.05398	down	ENSORLT00000009996	kelch-like mayven	KLHL2	chr1:23635241-23644325
CUST_1625_PI429674670	0.000427912	2.05374	up	ENSORLT00000011919,olea61n23,oleb51a13,OLA03-Ph19	ring finger protein 114	RNF114	chr7:15365388-15371347
CUST_15597_PI429674670	0.000196149	2.05295	up	ENSORLT00000005667	chromosome 9 open reading frame 71	C9ORF71	chr9:8493714-8494492
OLD_PROBE2058	0.000615409	2.05287	up	olea41e09	---NA---		ultracontig200:79163-79924
CUST_11404_PI429674670	0.00032233	2.05278	up	ENSORLT00000023744,olvl15k20,OLA03-Oo24	toll interacting protein	TOLLIP	scaffold972:11227-15560
CUST_3554_PI429674670	0.000609356	2.05247	down	ENSORLT00000014233,olea4g08,OLA05-Bi11	dna polymerase delta catalytic subunit	POLD1	chr8:14957715-14969237
CUST_6524_PI429674670	0.000377873	2.05029	up	ENSORLT00000017840,olova16j23,olova40d10	ankyrin repeat domain 39	ANKRD39	chr9:20511115-20513374
CUST_24542_PI429674670	0.000617847	2.04989	up	olbr5c15	---NA---		chr7:13753668-13753822
CUST_18113_PI429674670	0.000464421	2.04939	up	ENSORLT00000000867,olea59d18	alpha-1b adrenergic receptor	ADRA1B	chr14:1501205-1547316
CUST_14627_PI429674670	0.000543916	2.04857	up	ENSORLT00000004464,olbr48o10,oleb59a08	retinoschisis (x- juvenile) 1	RS1	chr3:12530738-12536207
CUST_20062_PI429674670	0.000905516	2.04846	up	olvl32k13	vascular cell adhesion molecule 1	VCAM1	chr4:25977226-25979132
CUST_11664_PI429674670	0.000861312	2.04837	down	ENSORLT00000024084,OLA05-Eh18	hyou1 protein	HYOU1	scaffold713:64467-82488
CUST_5933_PI429674670	0.000891476	2.04663	up	ENSORLT00000017133,olea51e24,olea4m22	cyclin b1	CCNB1	chr12:25273147-25276788
CUST_15426_PI429674670	0.000282761	2.04578	up	ENSORLT00000005442	rims-binding protein 2	RIMBP2	chr13:9238357-9239559
CUST_4383_PI429674670	0.000552769	2.04487	up	ENSORLT00000015218,olbr22d19,olbr64g12	dihydropyrimidinase-like 2	DPYSL2	chr9:18091387-18098499
CUST_15046_PI429674670	0.000145625	2.04464	down	ENSORLT00000004974,ENSORLT00000004977,olea16o11	surfeit 6-like	SURF6	chr12:6928897-6932758
CUST_6652_PI429674670	0.000415534	2.0439	up	ENSORLT00000017989,olea28h07	pcna-associated factor	KIAA0101	chr6:22227203-22255273
OLD_PROBE2930	0.000183904	2.04379	up	olte1c21	chromosome 8 open reading frame 4	#N/A	chr9:26222948-26224588
CUST_14971_PI429674670	0.000999144	2.0437	up	ENSORLT00000004881,olea4j03,OLA05-Be06	f-box protein 5	FBXO5	chr15:14876803-14879870
CUST_10105_PI429674670	0.000438781	2.04263	down	ENSORLT00000022107,olbr10j17,OLA03-Ed16,OLA03-Ef01	pnn protein	PNN	chr22:19250071-19258854
CUST_11202_PI429674670	0.000302166	2.04138	down	ENSORLT00000023494,olec52c13	u3 small nucleolar rna-associated protein 18 homolog	UTP18	scaffold3793:1720-4491
CUST_9887_PI429674670	0.00017842	2.04116	down	ENSORLT00000021830,ENSORLT00000021833,ENSORLT00000021835,ENSORLT00000021837,olec15k16,OLA03-Ml11	phosphatidylinositol 3-kinase regulatory subunit alpha	PIK3R1	chr9:31161962-31181589
CUST_11933_PI429674670	0.000132607	2.04107	up	ENSORLT00000024431,OLA03-Km10	anaphase-promoting complex subunit cdc26	CDC26	scaffold788:44842-75568
CUST_13088_PI429674670	0.00082874	2.04009	down	ENSORLT00000002611,olea30d24,OLA05-Bf14	u3 small nucleolar rna-associated protein 15 homolog	UTP15	chr9:5138984-5146845
CUST_10275_PI429674670	0.000957265	2.03691	down	ENSORLT00000022305,ENSORLT00000022306,olte52e13	glutaminyl-trna synthase (glutamine-hydrolyzing)-like 1	QRSL1	chr22:19935703-19955101
CUST_4276_PI429674670	0.000963966	2.03683	up	ENSORLT00000015097,oleb2a05	ankyrin repeat domain 16	ANKRD16	chr23:8947754-8954411
CUST_4090_PI429674670	0.000767968	2.03429	up	ENSORLT00000014879,olte34n24,olte14d05,OLA04-Ca15,OLA06-En04	rna binding motif protein 25	RBM25	chr24:5408300-5420764
OLD_PROBE176	0.000827871	2.03408	down	ENSORLT00000001312,olec5j15	low quality protein: multiple c2 and transmembrane domain-containing protein 1-like	MCTP1	chr12:1131524-1165825
CUST_15102_PI429674670	0.000438781	2.03146	up	ENSORLT00000005044,olec45o13	epithelial membrane protein 3	EMP3	chr5:7078406-7081729
CUST_16988_PI429674670	0.000240788	2.03141	up	ENSORLT00000007338,olea19l08	ankyrin repeat domain 43	ANKRD43	chr10:13563571-13565397
CUST_8275_PI429674670	0.00017173	2.0314	down	ENSORLT00000019942,olec23a16	magnesium transporter nipa2	NIPA2	chr4:30260865-30264620
CUST_10994_PI429674670	0.000871958	2.03071	down	ENSORLT00000023223,oleb46m22,olec16f16	alpha- -mannosyl-glycoprotein 4-beta-n-acetylglucosaminyltransferase b	MGAT4B	scaffold1200:469-8920
CUST_23616_PI429674670	7.50761e-05	2.03001	up	oleb21a06	---NA---		chr20:5280996-5281124
CUST_17264_PI429674670	0.000315914	2.02998	down	ENSORLT00000007662	ntak alpha2 isoform 2	NRG2	chr14:13731476-13807473
CUST_13435_PI429674670	0.000247271	2.02994	up	ENSORLT00000003024	nicotinamide nucleotide transhydrogenase	NNT	chr3:11396649-11410263
OLD_PROBE569	0.000693535	2.02987	down	ENSORLT00000018899,oleb38d12,oleb41i12,OLA06-Bl13	subfamily member 2	DNAJA2	chr3:32566341-32574053
CUST_18150_PI429674670	0.000479714	2.02966	down	ENSORLT00000008702,olova25f23	dual specificity mitogen-activated protein kinase kinase 1	MAP2K1	chr6:11421672-11428191
CUST_10820_PI429674670	0.000638346	2.02953	up	ENSORLT00000023001,olova13b12	cyclic nucleotide gated channel beta 1a	CNGB1A	ultracontig49:233679-249209
CUST_10996_PI429674670	0.000113003	2.02947	down	ENSORLT00000023226,ENSORLT00000023228,olea31c14,oleb23k17	cdc5 cell division cycle 5-like	CDC5L	scaffold894:65090-73530
CUST_6015_PI429674670	0.000286232	2.02928	up	ENSORLT00000017231	guanine nucleotide binding protein (g protein) alpha activating activity polypeptide o	GNAO1	chr6:21250981-21272650
CUST_20251_PI429674670	0.000439971	2.02909	down	olte67n06	---NA---	#N/A	chr21:12204724-12206062
CUST_25331_PI429674670	0.000399331	2.02908	up	olbr39n22	---NA---		chr4:24198444-24198644
CUST_22737_PI429674670	0.000517555	2.02831	down	olec27a14	lysine-specific demethylase 5b-like		chr5:27592080-27593150
CUST_11403_PI429674670	8.53631e-05	2.02742	up	ENSORLT00000023743	unnamed protein product [Tetraodon nigroviridis]		scaffold1861:6492-10291
CUST_554_PI429674670	0.000224223	2.02672	down	ENSORLT00000010672,olte59e15	ribosome biogenesis regulatory protein homolog	RRS1	chr20:15268840-15269857
CUST_6269_PI429674670	0.000276611	2.02598	up	ENSORLT00000017522	calcium voltage- alpha 2 delta subunit 4	CACNA2D4	chr23:14238115-14321162
OLD_PROBE2857	7.07841e-05	2.02581	up	olova6p10	---NA---	#N/A	chr2:22745620-22757697
CUST_14855_PI429674670	0.000876539	2.02551	down	ENSORLT00000004735,olova28a06	udp-xylose and udp-n-acetylglucosamine transporter	SLC35B4	chr6:8393164-8397707
CUST_12201_PI429674670	0.000183904	2.02526	down	ENSORLT00000024779,olea2m03,olec7k22	protein sco2 mitochondrial precursor	SCO2	scaffold2516:2087-3725
CUST_16782_PI429674670	0.000186651	2.02505	up	ENSORLT00000000709,ENSORLT00000000711,olea54n03,olea17a22	serine threonine-protein kinase 12	AURKB	chr10:2018468-2023558
CUST_16387_PI429674670	0.000276611	2.02442	down	ENSORLT00000006638,olbr53p07,oleb52f18,olec59i11	protein tyrosine phosphatase type member 2	PTP4A1	chr11:11013701-11037999
CUST_11889_PI429674670	0.000198291	2.02325	down	ENSORLT00000024380,olova52a17,olte8b22	tho complex 3	THOC3	scaffold5179:600-2535
CUST_14846_PI429674670	0.000366193	2.02293	up	ENSORLT00000004726	neurobeachin	NBEA	chr13:7534721-7752680
CUST_22120_PI429674670	0.000438423	2.02255	down	olec64a24	chromosome 14 open reading frame 132-like		chr22:6361992-6399134
CUST_10912_PI429674670	9.54928e-05	2.0224	down	ENSORLT00000023107,ENSORLT00000023116,olbr26k15	abelson helper integration site 1	AHI1	scaffold661:16678-37572
CUST_11829_PI429674670	0.000302166	2.02232	down	ENSORLT00000024309	nuclear vcp-like	NVL	scaffold569:46731-57705
CUST_8660_PI429674670	0.000887877	2.02208	up	ENSORLT00000020398,olec39o03	6-phosphofructo-2-kinase fructose- -biphosphatase 1	PFKFB1	chr7:25531470-25542181
CUST_11475_PI429674670	5.15725e-05	2.02047	down	ENSORLT00000023843	trna-splicing endonuclease subunit sen34	TSEN34	scaffold4436:253-879
CUST_20671_PI429674670	0.000543916	2.02014	up	olte21h05,olvl30m13	adp-ribosylation factor-like 6 interacting protein 2	#N/A	scaffold3156:930-10229
CUST_25807_PI429674670	0.000192455	2.01997	up	OLA03-Ec18			chr13:16267578-16268168
CUST_548_PI429674670	0.000131138	2.01973	up	ENSORLT00000010662,OLA06-Go23	myocyte enhancer factor 2a	MEF2A	chr6:13788319-13848711
CUST_24986_PI429674670	0.000461958	2.01943	down	olbr7f02,oleb40l17	---NA---		chr22:11747916-11751630
CUST_20986_PI429674670	8.06521e-05	2.01844	up	olte55f04	neutral and basic amino acid transport protein rbat		chr15:15648482-15655201
CUST_25708_PI429674670	0.000354139	2.01615	down	OLA03-Ae23,OLA03-Ag21			chr24:6232224-6232730
CUST_23764_PI429674670	0.000570608	2.01587	down	olea55o22	wu:fb54a03 protein	WU:FB54A03	scaffold521:57666-198553
CUST_3764_PI429674670	0.000250521	2.01541	up	ENSORLT00000014483,oleb14b09,OLA03-Lp05	coiled-coil domain containing 106	CCDC106	chr16:16747070-16750496
CUST_20178_PI429674670	5.13883e-05	2.01347	up	olvl2b11	---NA---		scaffold2969:220-444
CUST_24924_PI429674670	0.000423617	2.01307	up	olbr11n01	---NA---		chr21:7252797-7253049
CUST_2591_PI429674670	0.000156081	2.01181	up	ENSORLT00000013088,ENSORLT00000013105,olte59d13,olte65k03,OLA03-Qi14	rna binding motif protein 33-like	RBM33	chr20:17707553-17729751
CUST_12610_PI429674670	0.000173706	2.0113	down	ENSORLT00000025322,OLA04-Ih14,OLA06-Bg17	myeloid lymphoid or mixed-lineage leukemia (trithorax drosophila) translocated 4	MLLT4	scaffold1323:8309-8872
CUST_25291_PI429674670	0.000182177	2.01118	up	olbr42f13	#N/A	#N/A	chr14:10575023-10578075
CUST_2561_PI429674670	0.00095231	2.00934	up	ENSORLT00000013048,ENSORLT00000013050,olbr30h17,oleb58a16	kelch repeat and btb domain containing 3	KBTBD3	chr13:20113769-20122257
OLD_PROBE859	0.000781313	2.00908	up	ENSORLT00000023301,ENSORLT00000023308,ENSORLT00000023310	unnamed protein product [Tetraodon nigroviridis]		scaffold797:13597-88572
CUST_5045_PI429674670	0.000941165	2.00884	up	ENSORLT00000016030,olbr46m16	family with sequence similarity member b	FAM173B	chr17:19909191-19982773
CUST_3136_PI429674670	0.000808849	2.00875	down	ENSORLT00000001376,olova7h08,OLA06-Hc08	anaphase promoting complex subunit 2	ANAPC2	chr8:2072869-2086125
CUST_9874_PI429674670	0.000822681	2.00861	down	ENSORLT00000021813,ENSORLT00000021814,olea26i10,olova46g05	2 -phosphodiesterase 12	PDE12	chr5:33758171-33761928
CUST_12383_PI429674670	0.000220791	2.00851	up	ENSORLT00000002504,olvl46j16	protein phosphatase catalytic alpha isoform	PPP1CA	chr8:3630088-3639963
CUST_9888_PI429674670	0.000173706	2.00835	up	ENSORLT00000002184	extra spindle pole bodies homolog 1 ( cerevisiae)	ESPL1	chr5:2868255-2891314
CUST_11769_PI429674670	0.000303519	2.00823	down	ENSORLT00000024228,oleb64n08	---NA---		scaffold3470:6113-7529
CUST_22769_PI429674670	0.00061385	2.00771	up	olec21o06	---NA---		chr6:26518578-26535820
CUST_25581_PI429674670	7.98762e-05	2.00667	up	olbr1m19	---NA---		chr20:6069122-6069677
CUST_17338_PI429674670	0.000297003	2.00641	down	ENSORLT00000007755,ENSORLT00000007756,olbr46n10,olec51j10,OLA03-Go22	succinate dehydrogenase	SDHA	chr16:11553167-11709852
CUST_26510_PI429674670	0.000455427	2.00605	down	OLA05-Fp17	nucleolar protein 16		chr13:1632044-1632132
CUST_4042_PI429674670	0.00097497	2.00596	down	ENSORLT00000014821,oleb52d14,olova15j10	tetratricopeptide repeat protein 14	TTC14	chr4:20023449-20035326
CUST_8896_PI429674670	0.000982035	2.00457	up	ENSORLT00000020668,ENSORLT00000020669	proto-oncogene c-fos		chr22:12903571-12905648
OLD_PROBE2417	0.000207969	2.00439	down	olec13i07,olova7f08,OLA05-Gk13	protein		scaffold1996:3306-12927
CUST_12104_PI429674670	0.000492569	2.00417	down	ENSORLT00000024658,olvl32n15	glycerol-3-phosphate acyltransferase 3	AGPAT9	scaffold1872:14420-18578
CUST_17786_PI429674670	0.000228763	2.00416	down	ENSORLT00000008269,ENSORLT00000008270,oleb51p02,olova30p21	transcobalamin ii precursor	SI:CH211-102C2.6	chr9:11986183-11989404
CUST_15680_PI429674670	0.000155896	2.00354	up	ENSORLT00000005763	transcription factor hes-1	HES1	chr17:5564635-5566824
CUST_11235_PI429674670	8.63488e-05	2.00272	down	ENSORLT00000023538,ENSORLT00000023546,oleb45a18,OLA07-En08	cleavage and polyadenylation specificity factor subunit 3	CPSF3	scaffold2306:1455-10229
OLD_PROBE3257	3.75822e-05	2.00189	up	olvl32l18,OLA04-Ei18,OLA04-Em19,OLA04-Ff12,OLA06-Ca04,OLA06-Ha17,OLA06-If13,OLA07-Ao15,OLA07-Ca05,OLA07-Ck08,OLA07-Dc05,OLA07-Ec20	ribosomal protein l32	#N/A	chr7:16709413-16711021
CUST_13036_PI429674670	0.000253448	2.00189	down	ENSORLT00000002585,ENSORLT00000002587,olte30c02,OLA04-Bf21	solute carrier family member 15	SLC22A15	chr15:9576523-9599316
